# Supplementary material for: Floodplain nitrifiers harbor the genetic potential for utilizing a wide range of organic nitrogen compounds
Source: mSystems. 2025 Oct 13;10(11):e00829-25. doi: 10.1128/msystems.00829-25 (PMC12625717; doi:10.1128/msystems.00829-25)
Supplement: Table S1 — GTDB RS220 taxonomy, MAG quality metrics, and metagenome accession numbers for nitrifier MAGs. [file msystems.00829-25-s0002.csv]

Table S1: Genome-taxonomy database (GTDB) RS220 taxonomy, metagenome-assembled genome (MAG) quality metrics, and metagenome accession numbers for nitrifier MAGs.
MAG_name_standardized	Guild	Class	Order	Family	Genus	Species	Representative_genome	Completeness	Contamination	Genome.size	N50	GC	Metagenome.of.origination	Metagenome.IMG.Genome.ID	Metagenome.NCBI.Bioproject.Accession
Pit2_2017Sep13_110_v_bin_135	AOA	c__Nitrososphaeria	o__Nitrososphaerales	f__Nitrosopumilaceae	g__CSP1-1	s__	no	63.69	0	979620	4821	0.342	Pit2_2017Sep13_110_v	3300037515	PRJNA654165
Pit2_2017Sep13_90_104_bin_53	AOA	c__Nitrososphaeria	o__Nitrososphaerales	f__Nitrosopumilaceae	g__CSP1-1	s__	no	78.8	0	1151500	5002	0.343	Pit2_2017Sep13_90_104	3300037518	PRJNA654164
KB1_2015Aug29_185_bin_99	AOA	c__Nitrososphaeria	o__Nitrososphaerales	f__Nitrosopumilaceae	g__CSP1-1	s__	no	84.83	0.32	1303837	10488	0.345	KB1_2015Aug29_185	3300031965	PRJNA539171
PTT1_120cm_bin_77	AOA	c__Nitrososphaeria	o__Nitrososphaerales	f__Nitrosopumilaceae	g__CSP1-1	s__	no	93.69	1.61	1578872	15316	0.344	PTT1_120cm	3300053780;3300048612;3300048616	PRJNA1249053;PRJNA1249045;PRJNA1248999
KB1_2015Aug29_111_bin_14	AOA	c__Nitrososphaeria	o__Nitrososphaerales	f__Nitrosopumilaceae	g__CSP1-1	s__	no	94.34	0.32	1739313	11457	0.342	KB1_2015Aug29_111	3300030620	PRJNA518421
KB1_2015Aug29_155_bin_68	AOA	c__Nitrososphaeria	o__Nitrososphaerales	f__Nitrosopumilaceae	g__CSP1-1	s__	yes	94.66	0.22	1449649	54781	0.344	KB1_2015Aug29_155	3300033417	PRJNA572113
KB1_2015Aug29_125_bin_136	AOA	c__Nitrososphaeria	o__Nitrososphaerales	f__Nitrosopumilaceae	g__CSP1-1	s__	no	95.15	0.49	1511123	13171	0.344	KB1_2015Aug29_125	3300030606	PRJNA518422
KB1_2015Aug29_175_bin_222	AOA	c__Nitrososphaeria	o__Nitrososphaerales	f__Nitrosopumilaceae	g__CSP1-1	s__	no	96.6	0.07	1397579	54096	0.343	KB1_2015Aug29_175	3300033407	PRJNA572114
PTT1_2019Aug01_120cm_bin_11	AOA	c__Nitrososphaeria	o__Nitrososphaerales	f__Nitrosopumilaceae	g__CSP1-1	s__	no	97.09	1.94	1596192	20911	0.347	PTT1_2019Aug01_120cm	3300048612	PRJNA1249045
Pit2_2017Jul07_145_160_bin_21	AOA	c__Nitrososphaeria	o__Nitrososphaerales	f__Nitrosopumilaceae	g__CSP1-1	s__CSP1-1 sp001443365	yes	59.55	3.24	796979	5069	0.336	Pit2_2017Jul07_145_160	3300042196	PRJNA712341
PTT1_2019Oct23_120cm_bin_3	AOA	c__Nitrososphaeria	o__Nitrososphaerales	f__Nitrosopumilaceae	g__CSP1-1	s__CSP1-1 sp001443365	no	82.52	5.1	1300385	5017	0.346	PTT1_2019Oct23_120cm	3300048616	PRJNA1248999
KB1_2015Aug29_111_bin_9	AOA	c__Nitrososphaeria	o__Nitrososphaerales	f__Nitrosopumilaceae	g__DRGT01	s__	no	85.19	2.5	1189495	6712	0.34	KB1_2015Aug29_111	3300030620	PRJNA518421
KB1_2015Aug29_155_bin_92	AOA	c__Nitrososphaeria	o__Nitrososphaerales	f__Nitrosopumilaceae	g__DRGT01	s__	no	94.17	0	1379344	18445	0.341	KB1_2015Aug29_155	3300033417	PRJNA572113
KB1_2015Aug29_125_bin_39	AOA	c__Nitrososphaeria	o__Nitrososphaerales	f__Nitrosopumilaceae	g__DRGT01	s__	yes	98.06	0	1459886	66043	0.341	KB1_2015Aug29_125	3300030606	PRJNA518422
Pit2_2017Sep13_110_v_bin_263	AOA	c__Nitrososphaeria	o__Nitrososphaerales	f__Nitrosopumilaceae	g__Nitrosarchaeum	s__	no	55.08	0.97	1086587	4927	0.333	Pit2_2017Sep13_110_v	3300037515	PRJNA654165
Pit2_2017Jul25_113_120_bin_105	AOA	c__Nitrososphaeria	o__Nitrososphaerales	f__Nitrosopumilaceae	g__Nitrosarchaeum	s__	no	60.53	1.46	974362	3806	0.335	Pit2_2017Jul25_113_120	3300037704	PRJNA654220
KB1_2015Aug29_197_bin_22	AOA	c__Nitrososphaeria	o__Nitrososphaerales	f__Nitrosopumilaceae	g__Nitrosarchaeum	s__	no	61.1	1.46	1078552	3807	0.334	KB1_2015Aug29_197	3300031949	PRJNA539636
KB1_2015Aug29_185_bin_55	AOA	c__Nitrososphaeria	o__Nitrososphaerales	f__Nitrosopumilaceae	g__Nitrosarchaeum	s__	no	61.6	2.75	760999	4333	0.335	KB1_2015Aug29_185	3300031965	PRJNA539171
Pit2_2017May18_130_140_bin_133	AOA	c__Nitrososphaeria	o__Nitrososphaerales	f__Nitrosopumilaceae	g__Nitrosarchaeum	s__	no	63.11	4.37	985352	3616	0.334	Pit2_2017May18_130_140	3300042191	PRJNA712340
KB1_2015Aug29_175_bin_200	AOA	c__Nitrososphaeria	o__Nitrososphaerales	f__Nitrosopumilaceae	g__Nitrosarchaeum	s__	no	63.75	1.29	1048644	4602	0.333	KB1_2015Aug29_175	3300033407	PRJNA572114
Pit2_2017Sep13_135_v_bin_135	AOA	c__Nitrososphaeria	o__Nitrososphaerales	f__Nitrosopumilaceae	g__Nitrosarchaeum	s__	no	66.69	1.29	1111704	4723	0.331	Pit2_2017Sep13_135_v	3300037483	PRJNA654116
KB1_2015Aug29_155_bin_119	AOA	c__Nitrososphaeria	o__Nitrososphaerales	f__Nitrosopumilaceae	g__Nitrosarchaeum	s__	no	67.48	1.78	1174673	5111	0.335	KB1_2015Aug29_155	3300033417	PRJNA572113
Pit2_2017Sep13_139_150_bin_168	AOA	c__Nitrososphaeria	o__Nitrososphaerales	f__Nitrosopumilaceae	g__Nitrosarchaeum	s__	no	71.05	1.78	962264	3631	0.337	Pit2_2017Sep13_139_150	3300037424	PRJNA654117
Pit2_2017Jul07_125_145_bin_4	AOA	c__Nitrososphaeria	o__Nitrososphaerales	f__Nitrosopumilaceae	g__Nitrosarchaeum	s__	no	71.14	0	1083165	8641	0.335	Pit2_2017Jul07_125_145	3300037692	PRJNA654212
PTT1_120cm_bin_146	AOA	c__Nitrososphaeria	o__Nitrososphaerales	f__Nitrosopumilaceae	g__Nitrosarchaeum	s__	no	75.44	2.5	1417717	6405	0.334	PTT1_120cm	3300053780;3300048612;3300048616	PRJNA1249053;PRJNA1249045;PRJNA1248999
PTT1_2019Jun04_120cm_bin_5	AOA	c__Nitrososphaeria	o__Nitrososphaerales	f__Nitrosopumilaceae	g__Nitrosarchaeum	s__	no	77.68	0.32	1140295	4545	0.338	PTT1_2019Jun04_120cm	3300053780	PRJNA1249053
Pit2_2017Sep13_90_104_bin_101	AOA	c__Nitrososphaeria	o__Nitrososphaerales	f__Nitrosopumilaceae	g__Nitrosarchaeum	s__	no	80.1	0	1222882	5990	0.333	Pit2_2017Sep13_90_104	3300037518	PRJNA654164
Pit2_2017May18_90_100_bin_44	AOA	c__Nitrososphaeria	o__Nitrososphaerales	f__Nitrosopumilaceae	g__Nitrosarchaeum	s__	no	84.15	3.96	1436084	5967	0.335	Pit2_2017May18_90_100	3300037714	PRJNA654195
Pit2_2017May18_120_130_bin_127	AOA	c__Nitrososphaeria	o__Nitrososphaerales	f__Nitrosopumilaceae	g__Nitrosarchaeum	s__	no	87.06	1.37	1258332	7759	0.334	Pit2_2017May18_120_130	3300044698	PRJNA1249064
Pit2_2017Jul25_120_130_bin_18	AOA	c__Nitrososphaeria	o__Nitrososphaerales	f__Nitrosopumilaceae	g__Nitrosarchaeum	s__	no	88.76	2.91	1420831	7801	0.335	Pit2_2017Jul25_120_130	3300037705	PRJNA654221
PTT1_2019Aug01_120cm_bin_3	AOA	c__Nitrososphaeria	o__Nitrososphaerales	f__Nitrosopumilaceae	g__Nitrosarchaeum	s__	no	88.83	0.24	1377383	8050	0.337	PTT1_2019Aug01_120cm	3300048612	PRJNA1249045
Pit2_2017Jul07_105_125_bin_91	AOA	c__Nitrososphaeria	o__Nitrososphaerales	f__Nitrosopumilaceae	g__Nitrosarchaeum	s__	no	89	0	1239833	6156	0.334	Pit2_2017Jul07_105_125	3300037722	PRJNA654211
Pit2_2017Sep13_115_130_bin_159	AOA	c__Nitrososphaeria	o__Nitrososphaerales	f__Nitrosopumilaceae	g__Nitrosarchaeum	s__	no	89.44	0.97	1455848	7609	0.333	Pit2_2017Sep13_115_130	3300037470	PRJNA654166
Pit2_2017May18_105_120_bin_231	AOA	c__Nitrososphaeria	o__Nitrososphaerales	f__Nitrosopumilaceae	g__Nitrosarchaeum	s__	yes	94.01	1.05	1605560	10220	0.334	Pit2_2017May18_105_120	3300037755	PRJNA654206
Pit2_2017Jul25_120_130_bin_183	AOA	c__Nitrososphaeria	o__Nitrososphaerales	f__Nitrosopumilaceae	g__Nitrosopumilus	s__	no	60.44	0	1011562	3579	0.335	Pit2_2017Jul25_120_130	3300037705	PRJNA654221
Pit2_2017May18_90_100_bin_108	AOA	c__Nitrososphaeria	o__Nitrososphaerales	f__Nitrosopumilaceae	g__Nitrosopumilus	s__	no	69.9	0	1163518	4175	0.335	Pit2_2017May18_90_100	3300037714	PRJNA654195
Pit2_2017May18_120_130_bin_169	AOA	c__Nitrososphaeria	o__Nitrososphaerales	f__Nitrosopumilaceae	g__Nitrosopumilus	s__	no	88.03	2.91	1581604	8411	0.337	Pit2_2017May18_120_130	3300044698	PRJNA1249064
Pit2_2017Jul07_105_125_bin_113	AOA	c__Nitrososphaeria	o__Nitrososphaerales	f__Nitrosopumilaceae	g__Nitrosopumilus	s__	no	89.32	1.78	1694124	8883	0.332	Pit2_2017Jul07_105_125	3300037722	PRJNA654211
Pit2_2017Jul07_125_145_bin_136	AOA	c__Nitrososphaeria	o__Nitrososphaerales	f__Nitrosopumilaceae	g__Nitrosopumilus	s__	no	91.19	0.97	1451548	5995	0.335	Pit2_2017Jul07_125_145	3300037692	PRJNA654212
Pit2_2017Sep13_90_104_bin_4	AOA	c__Nitrososphaeria	o__Nitrososphaerales	f__Nitrosopumilaceae	g__Nitrosopumilus	s__	no	94.82	1.53	1666981	11182	0.334	Pit2_2017Sep13_90_104	3300037518	PRJNA654164
Pit2_2017Sep13_110_v_bin_158	AOA	c__Nitrososphaeria	o__Nitrososphaerales	f__Nitrosopumilaceae	g__Nitrosopumilus	s__	no	95.82	0	1584440	10196	0.333	Pit2_2017Sep13_110_v	3300037515	PRJNA654165
Pit2_2017May18_105_120_bin_203	AOA	c__Nitrososphaeria	o__Nitrososphaerales	f__Nitrosopumilaceae	g__Nitrosopumilus	s__	no	97.09	3.4	1948171	9769	0.332	Pit2_2017May18_105_120	3300037755	PRJNA654206
Pit2_2017Sep13_115_130_bin_134	AOA	c__Nitrososphaeria	o__Nitrososphaerales	f__Nitrosopumilaceae	g__Nitrosopumilus	s__	yes	97.09	0	1752089	13621	0.332	Pit2_2017Sep13_115_130	3300037470	PRJNA654166
Pit2_2017Sep13_135_v_bin_93	AOA	c__Nitrososphaeria	o__Nitrososphaerales	f__Nitrosopumilaceae	g__Nitrosopumilus	s__	no	97.98	3.4	2140132	8416	0.334	Pit2_2017Sep13_135_v	3300037483	PRJNA654116
Pit2_2017Jul25_120_130_bin_168	AOA	c__Nitrososphaeria	o__Nitrososphaerales	f__Nitrosopumilaceae	g__Nitrosopumilus	s__Nitrosopumilus sp002788515	no	51.23	0.97	775531	3213	0.339	Pit2_2017Jul25_120_130	3300037705	PRJNA654221
Pit2_2017Jul07_125_145_bin_121	AOA	c__Nitrososphaeria	o__Nitrososphaerales	f__Nitrosopumilaceae	g__Nitrosopumilus	s__Nitrosopumilus sp002788515	no	69.29	2.91	1081655	4327	0.339	Pit2_2017Jul07_125_145	3300037692	PRJNA654212
Pit2_2017May18_130_140_bin_77	AOA	c__Nitrososphaeria	o__Nitrososphaerales	f__Nitrosopumilaceae	g__Nitrosopumilus	s__Nitrosopumilus sp002788515	no	71.28	3.88	979068	4266	0.341	Pit2_2017May18_130_140	3300042191	PRJNA712340
Pit2_2017Sep13_80_90_bin_14	AOA	c__Nitrososphaeria	o__Nitrososphaerales	f__Nitrosopumilaceae	g__Nitrosopumilus	s__Nitrosopumilus sp002788515	no	75.28	0	949359	4089	0.341	Pit2_2017Sep13_80_90	3300037482	PRJNA654163
Pit2_2017Sep13_110_v_bin_280	AOA	c__Nitrososphaeria	o__Nitrososphaerales	f__Nitrosopumilaceae	g__Nitrosopumilus	s__Nitrosopumilus sp002788515	no	80.26	1.29	1203422	5532	0.337	Pit2_2017Sep13_110_v	3300037515	PRJNA654165
Pit2_2017May18_120_130_bin_144	AOA	c__Nitrososphaeria	o__Nitrososphaerales	f__Nitrosopumilaceae	g__Nitrosopumilus	s__Nitrosopumilus sp002788515	no	84.71	9.06	1403965	6838	0.338	Pit2_2017May18_120_130	3300044698	PRJNA1249064
Pit2_2017Sep13_135_v_bin_57	AOA	c__Nitrososphaeria	o__Nitrososphaerales	f__Nitrosopumilaceae	g__Nitrosopumilus	s__Nitrosopumilus sp002788515	no	88.35	1.29	1213819	7450	0.339	Pit2_2017Sep13_135_v	3300037483	PRJNA654116
Pit2_2017May18_105_120_bin_24	AOA	c__Nitrososphaeria	o__Nitrososphaerales	f__Nitrosopumilaceae	g__Nitrosopumilus	s__Nitrosopumilus sp002788515	no	91.02	0.97	1306355	7799	0.339	Pit2_2017May18_105_120	3300037755	PRJNA654206
Pit2_2017Sep13_115_130_bin_121	AOA	c__Nitrososphaeria	o__Nitrososphaerales	f__Nitrosopumilaceae	g__Nitrosopumilus	s__Nitrosopumilus sp002788515	no	95.15	1.94	1471681	14160	0.338	Pit2_2017Sep13_115_130	3300037470	PRJNA654166
Pit2_2017Sep13_139_150_bin_25	AOA	c__Nitrososphaeria	o__Nitrososphaerales	f__Nitrosopumilaceae	g__Nitrosopumilus	s__Nitrosopumilus sp002788515	no	95.15	3.88	1461579	10393	0.339	Pit2_2017Sep13_139_150	3300037424	PRJNA654117
Pit2_2017Sep13_90_104_bin_97	AOA	c__Nitrososphaeria	o__Nitrososphaerales	f__Nitrosopumilaceae	g__Nitrosopumilus	s__Nitrosopumilus sp002788515	no	95.15	3.06	1497726	8956	0.339	Pit2_2017Sep13_90_104	3300037518	PRJNA654164
Pit2_2017Jul07_105_125_bin_153	AOA	c__Nitrososphaeria	o__Nitrososphaerales	f__Nitrosopumilaceae	g__Nitrosopumilus	s__Nitrosopumilus sp002788515	yes	96.12	0.97	1605256	16973	0.337	Pit2_2017Jul07_105_125	3300037722	PRJNA654211
KB1_2015Aug29_214_bin_82	AOA	c__Nitrososphaeria	o__Nitrososphaerales	f__Nitrosopumilaceae	g__Nitrosopumilus	s__Nitrosopumilus sp029255365	yes	96.12	1.29	1536770	18350	0.381	KB1_2015Aug29_214	3300033489	PRJNA572115
KB1_2015Aug29_175_bin_41	AOA	c__Nitrososphaeria	o__Nitrososphaerales	f__Nitrosopumilaceae	g__Nitrosotenuis	s__	no	77.35	0.97	1301058	6491	0.406	KB1_2015Aug29_175	3300033407	PRJNA572114
KB1_2015Aug29_111_bin_79	AOA	c__Nitrososphaeria	o__Nitrososphaerales	f__Nitrosopumilaceae	g__Nitrosotenuis	s__	no	84.14	3.4	1369972	4656	0.409	KB1_2015Aug29_111	3300030620	PRJNA518421
KB1_2015Aug29_125_bin_54	AOA	c__Nitrososphaeria	o__Nitrososphaerales	f__Nitrosopumilaceae	g__Nitrosotenuis	s__	no	93.37	4.21	1505364	12705	0.409	KB1_2015Aug29_125	3300030606	PRJNA518422
KB1_2015Aug29_155_bin_89	AOA	c__Nitrososphaeria	o__Nitrososphaerales	f__Nitrosopumilaceae	g__Nitrosotenuis	s__	yes	94.5	1.46	1485287	20767	0.409	KB1_2015Aug29_155	3300033417	PRJNA572113
Pit2_2017Sep13_110_v_bin_26	AOA	c__Nitrososphaeria	o__Nitrososphaerales	f__Nitrosopumilaceae	g__Nitrosotenuis	s__	no	94.66	1.94	1455015	16003	0.408	Pit2_2017Sep13_110_v	3300037515	PRJNA654165
Pit2_2017Jul07_145_160_bin_44	AOA	c__Nitrososphaeria	o__Nitrososphaerales	f__Nitrosopumilaceae	g__UBA8516	s__UBA8516 sp8516u	yes	60.84	8.25	831003	5048	0.361	Pit2_2017Jul07_145_160	3300042196	PRJNA712341
KB1_2015Aug29_155_bin_168	AOA	c__Nitrososphaeria	o__Nitrososphaerales	f__Nitrosopumilaceae	g__VHBM01	s__	no	53.02	0.97	1098877	4313	0.349	KB1_2015Aug29_155	3300033417	PRJNA572113
KB1_2015Aug29_125_bin_120	AOA	c__Nitrososphaeria	o__Nitrososphaerales	f__Nitrosopumilaceae	g__VHBM01	s__VHBM01 sp016176745	no	69.87	0.97	985747	4601	0.361	KB1_2015Aug29_125	3300030606	PRJNA518422
KB1_2015Aug29_175_bin_31	AOA	c__Nitrososphaeria	o__Nitrososphaerales	f__Nitrosopumilaceae	g__VHBM01	s__VHBM01 sp016176745	no	72.67	0.97	1004423	5141	0.358	KB1_2015Aug29_175	3300033407	PRJNA572114
KB1_2015Aug29_185_bin_205	AOA	c__Nitrososphaeria	o__Nitrososphaerales	f__Nitrosopumilaceae	g__VHBM01	s__VHBM01 sp016176745	yes	84.71	2.91	950575	6008	0.363	KB1_2015Aug29_185	3300031965	PRJNA539171
Pit2_2017May18_5_v_bin_43	AOA	c__Nitrososphaeria	o__Nitrososphaerales	f__Nitrososphaeraceae	g__JAJNBK01	s__	yes	85.66	4.69	2260887	4757	0.341	Pit2_2017May18_5_v	3300037742	PRJNA654191
Pit2_2017May18_5_v_bin_69	AOA	c__Nitrososphaeria	o__Nitrososphaerales	f__Nitrososphaeraceae	g__Nitrosocosmicus	s__	yes	63.01	4.21	1357685	3553	0.341	Pit2_2017May18_5_v	3300037742	PRJNA654191
Pit2_2017Jul07_5_v_bin_9	AOA	c__Nitrososphaeria	o__Nitrososphaerales	f__Nitrososphaeraceae	g__Nitrosocosmicus	s__	yes	76.94	8.07	1491925	3974	0.338	Pit2_2017Jul07_5_v	3300037721	PRJNA654207
Pit2_2017Sep13_46_v_bin_13	AOA	c__Nitrososphaeria	o__Nitrososphaerales	f__Nitrososphaeraceae	g__Nitrososphaera	s__	no	50.49	4.93	1369967	2816	0.456	Pit2_2017Sep13_46_v	3300045410	PRJNA1249050
KB1_2015Aug29_67_bin_34	AOA	c__Nitrososphaeria	o__Nitrososphaerales	f__Nitrososphaeraceae	g__Nitrososphaera	s__	no	52.19	2.99	1447873	2923	0.448	KB1_2015Aug29_67	3300030006	PRJNA518423
Pit2_2017Jul25_67_v_bin_22	AOA	c__Nitrososphaeria	o__Nitrososphaerales	f__Nitrososphaeraceae	g__Nitrososphaera	s__	no	55.7	0.07	785300	4624	0.479	Pit2_2017Jul25_67_v	3300037756	PRJNA654215
Pit2_2017May18_60_f_bin_7	AOA	c__Nitrososphaeria	o__Nitrososphaerales	f__Nitrososphaeraceae	g__Nitrososphaera	s__	no	60.52	0	1170935	3889	0.475	Pit2_2017May18_60_f	3300042195	PRJNA712339
KB1_2015Aug29_38_bin_8	AOA	c__Nitrososphaeria	o__Nitrososphaerales	f__Nitrososphaeraceae	g__Nitrososphaera	s__	yes	76.61	0.97	1171447	9927	0.549	KB1_2015Aug29_38	3300031229	PRJNA539634
Pit2_2017Jul25_55_vd_bin_1	AOA	c__Nitrososphaeria	o__Nitrososphaerales	f__Nitrososphaeraceae	g__Nitrososphaera	s__	no	81.23	0.97	1232879	6172	0.472	Pit2_2017Jul25_55_v	3300037697	PRJNA654214
KB1_2015Aug29_86_bin_9	AOA	c__Nitrososphaeria	o__Nitrososphaerales	f__Nitrososphaeraceae	g__Nitrososphaera	s__	yes	82.36	1.94	1227879	5941	0.552	KB1_2015Aug29_86	3300030619	PRJNA518424
Pit2_2017May18_50_f_bin_51	AOA	c__Nitrososphaeria	o__Nitrososphaerales	f__Nitrososphaeraceae	g__Nitrososphaera	s__	yes	95.63	0.97	1794970	13338	0.466	Pit2_2017May18_50_f	3300042194	PRJNA712338
KB1_2015Aug29_155_bin_14	AOA	c__Nitrososphaeria	o__Nitrososphaerales	f__Nitrososphaeraceae	g__Nitrososphaera	s__	yes	99.03	0.97	1519466	57258	0.535	KB1_2015Aug29_155	3300033417	PRJNA572113
KB1_2015Aug29_0_bin_9	AOA	c__Nitrososphaeria	o__Nitrososphaerales	f__Nitrososphaeraceae	g__Nitrososphaera	s__Nitrososphaera sp025922735	no	55.68	3.06	928867	2962	0.44	KB1_2015Aug29_0	3300028578	PRJNA502402
KB1_2015Aug29_57_bin_15	AOA	c__Nitrososphaeria	o__Nitrososphaerales	f__Nitrososphaeraceae	g__Nitrososphaera	s__Nitrososphaera sp025922735	yes	98.06	2.43	2654402	28221	0.427	KB1_2015Aug29_57	3300031228	PRJNA539635
PTT1_180cm_bin_11_A	AOA	c__Nitrososphaeria	o__Nitrososphaerales	f__Nitrososphaeraceae	g__Nitrososphaera	s__Nitrososphaera sp025935445	yes	55.22	2.91	1210240	3361	0.432	PTT1_180cm	3300048609;3300048614;3300048618	PRJNA1249059;PRJNA1248994;PRJNA1248989
Pit2_2017Jul07_75_105_bin_166	AOA	c__Nitrososphaeria	o__Nitrososphaerales	f__Nitrososphaeraceae	g__TA-21	s__	yes	50.49	7.61	818999	2802	0.354	Pit2_2017Jul07_75_105	3300037751	PRJNA654210
Pit2_2017May18_90_100_bin_163	AOA	c__Nitrososphaeria	o__Nitrososphaerales	f__Nitrososphaeraceae	g__TA-21	s__	yes	51.21	3.88	1325315	3351	0.358	Pit2_2017May18_90_100	3300037714	PRJNA654195
Pit2_2017Jul07_65_v_bin_26	AOA	c__Nitrososphaeria	o__Nitrososphaerales	f__Nitrososphaeraceae	g__TA-21	s__	yes	52.1	0.97	1268314	5502	0.352	Pit2_2017Jul07_65_v	3300037752	PRJNA654209
Pit2_2017Sep13_90_104_bin_59	AOA	c__Nitrososphaeria	o__Nitrososphaerales	f__Nitrososphaeraceae	g__TA-21	s__	no	58.01	2.91	1023446	3822	0.353	Pit2_2017Sep13_90_104	3300037518	PRJNA654164
Pit2_2017Jul25_67_v_bin_137	AOA	c__Nitrososphaeria	o__Nitrososphaerales	f__Nitrososphaeraceae	g__TA-21	s__	yes	58.58	3.4	658481	4598	0.355	Pit2_2017Jul25_67_v	3300037756	PRJNA654215
PTT1_60cm_bin_91	AOA	c__Nitrososphaeria	o__Nitrososphaerales	f__Nitrososphaeraceae	g__TA-21	s__	yes	61	1.94	1485943	3785	0.392	PTT1_60cm	3300046705;3300048610;3300054115	PRJNA1249063;PRJNA1249049;PRJNA1248987
Pit2_2017Sep13_46_v_bin_96	AOA	c__Nitrososphaeria	o__Nitrososphaerales	f__Nitrososphaeraceae	g__TA-21	s__	yes	61.77	0.49	858695	3175	0.354	Pit2_2017Sep13_46_v	3300045410	PRJNA1249050
Pit2_2017Jul07_48_v_bin_4	AOA	c__Nitrososphaeria	o__Nitrososphaerales	f__Nitrososphaeraceae	g__TA-21	s__	no	63.83	2.91	913625	3827	0.353	Pit2_2017Jul07_48_v	3300037873	PRJNA654208
Pit2_2017Sep13_110_v_bin_184	AOA	c__Nitrososphaeria	o__Nitrososphaerales	f__Nitrososphaeraceae	g__TA-21	s__	no	66.86	1.46	1278816	3471	0.354	Pit2_2017Sep13_110_v	3300037515	PRJNA654165
Pit2_2017Jul25_120_130_bin_116	AOA	c__Nitrososphaeria	o__Nitrososphaerales	f__Nitrososphaeraceae	g__TA-21	s__	no	68.12	1.94	1442695	4123	0.353	Pit2_2017Jul25_120_130	3300037705	PRJNA654221
Pit2_2017May18_50_f_bin_113	AOA	c__Nitrososphaeria	o__Nitrososphaerales	f__Nitrososphaeraceae	g__TA-21	s__	no	68.26	3.4	903933	3643	0.353	Pit2_2017May18_50_f	3300042194	PRJNA712338
PTT1_2019Oct23_75cm_bin_27	AOA	c__Nitrososphaeria	o__Nitrososphaerales	f__Nitrososphaeraceae	g__TA-21	s__	no	69.26	2.27	1726874	3524	0.39	PTT1_2019Oct23_75cm	3300054115	PRJNA1248987
Pit2_2017Sep13_46_v_bin_57	AOA	c__Nitrososphaeria	o__Nitrososphaerales	f__Nitrososphaeraceae	g__TA-21	s__	no	78.8	1.29	2154731	4454	0.383	Pit2_2017Sep13_46_v	3300045410	PRJNA1249050
Pit2_2017May18_50_f_bin_102	AOA	c__Nitrososphaeria	o__Nitrososphaerales	f__Nitrososphaeraceae	g__TA-21	s__	yes	96.94	1.94	2713850	7645	0.383	Pit2_2017May18_50_f	3300042194	PRJNA712338
Pit2_2017Jul25_94_103_bin_150	AOA	c__Nitrososphaeria	o__Nitrososphaerales	f__Nitrososphaeraceae	g__TA-21	s__TA-21 sp014381105	no	56.47	0	598396	3058	0.358	Pit2_2017Jul25_94_103	3300037762	PRJNA654218
Pit2_2017Jul07_48_v_bin_50	AOA	c__Nitrososphaeria	o__Nitrososphaerales	f__Nitrososphaeraceae	g__TA-21	s__TA-21 sp014381105	no	62.94	1.94	867989	3810	0.357	Pit2_2017Jul07_48_v	3300037873	PRJNA654208
Pit2_2017Jul25_67_v_bin_78	AOA	c__Nitrososphaeria	o__Nitrososphaerales	f__Nitrososphaeraceae	g__TA-21	s__TA-21 sp014381105	no	71.68	5.18	723492	5311	0.361	Pit2_2017Jul25_67_v	3300037756	PRJNA654215
Pit2_2017Jul07_65_v_bin_16	AOA	c__Nitrososphaeria	o__Nitrososphaerales	f__Nitrososphaeraceae	g__TA-21	s__TA-21 sp014381105	yes	80.91	4.37	1540114	4497	0.355	Pit2_2017Jul07_65_v	3300037752	PRJNA654209
Pit2_2017May18_90_100_bin_145	AOA	c__Nitrososphaeria	o__Nitrososphaerales	f__Nitrososphaeraceae	g__TA-21	s__TA-21 sp014381105	no	82.22	3.88	1253932	4531	0.358	Pit2_2017May18_90_100	3300037714	PRJNA654195
Pit2_2017May18_50_f_bin_177	AOA	c__Nitrososphaeria	o__Nitrososphaerales	f__Nitrososphaeraceae	g__TA-21	s__TA-21 sp014381105	no	83.58	2.43	1613356	3949	0.358	Pit2_2017May18_50_f	3300042194	PRJNA712338
Pit2_2017Jul25_55_vd_bin_149	AOA	c__Nitrososphaeria	o__Nitrososphaerales	f__Nitrososphaeraceae	g__TA-21	s__TA-21 sp014381105	yes	91.1	2.02	1573564	8059	0.358	Pit2_2017Jul25_55_v	3300037697	PRJNA654214
Pit2_2017Sep13_80_90_bin_130	AOA	c__Nitrososphaeria	o__Nitrososphaerales	f__Nitrososphaeraceae	g__TA-21	s__TA-21 sp014523595	no	68.13	3.88	1478887	3727	0.355	Pit2_2017Sep13_80_90	3300037482	PRJNA654163
Pit2_2017May18_80_90_bin_13	AOA	c__Nitrososphaeria	o__Nitrososphaerales	f__Nitrososphaeraceae	g__TA-21	s__TA-21 sp014523595	no	71.75	2.91	1613833	3712	0.356	Pit2_2017May18_80_90	3300037499	PRJNA654194
Pit2_2017Jul07_48_v_bin_55	AOA	c__Nitrososphaeria	o__Nitrososphaerales	f__Nitrososphaeraceae	g__TH1177	s__	yes	57.68	0.97	1287805	3462	0.289	Pit2_2017Jul07_48_v	3300037873	PRJNA654208
Pit2_2017May18_5_v_bin_109	AOA	c__Nitrososphaeria	o__Nitrososphaerales	f__Nitrososphaeraceae	g__TH1177	s__	yes	58.9	4.85	1086582	6090	0.29	Pit2_2017May18_5_v	3300037742	PRJNA654191
Pit2_2017Sep13_90_104_bin_135	AOA	c__Nitrososphaeria	o__Nitrososphaerales	f__Nitrososphaeraceae	g__TH1177	s__	yes	61.47	1.94	1171040	3041	0.314	Pit2_2017Sep13_90_104	3300037518	PRJNA654164
Pit2_2017May18_5_v_bin_82	AOA	c__Nitrososphaeria	o__Nitrososphaerales	f__Nitrososphaeraceae	g__TH1177	s__	yes	64.81	3.88	1743123	9264	0.291	Pit2_2017May18_5_v	3300037742	PRJNA654191
PTT1_60cm_bin_20	AOA	c__Nitrososphaeria	o__Nitrososphaerales	f__Nitrososphaeraceae	g__TH1177	s__TH1177 sp025922715	no	53.16	0.24	1008955	3929	0.299	PTT1_60cm	3300046705;3300048610;3300054115	PRJNA1249063;PRJNA1249049;PRJNA1248987
Pit2_2017May18_60_f_bin_131	AOA	c__Nitrososphaeria	o__Nitrososphaerales	f__Nitrososphaeraceae	g__TH1177	s__TH1177 sp025922715	no	54.82	0.97	544276	3069	0.315	Pit2_2017May18_60_f	3300042195	PRJNA712339
Pit2_2017Jul25_5_f_bin_8	AOA	c__Nitrososphaeria	o__Nitrososphaerales	f__Nitrososphaeraceae	g__TH1177	s__TH1177 sp025922715	no	61.17	1.94	829027	3180	0.305	Pit2_2017Jul25_5_f	3300042192	PRJNA712342
Pit2_2017Jul07_145_160_bin_66	AOA	c__Nitrososphaeria	o__Nitrososphaerales	f__Nitrososphaeraceae	g__TH1177	s__TH1177 sp025922715	no	62.82	0	788763	3205	0.306	Pit2_2017Jul07_145_160	3300042196	PRJNA712341
Pit2_2017May18_5_v_bin_5	AOA	c__Nitrososphaeria	o__Nitrososphaerales	f__Nitrososphaeraceae	g__TH1177	s__TH1177 sp025922715	no	63.48	2.59	787668	4523	0.306	Pit2_2017May18_5_v	3300037742	PRJNA654191
Pit2_2017Jul07_125_145_bin_134	AOA	c__Nitrososphaeria	o__Nitrososphaerales	f__Nitrososphaeraceae	g__TH1177	s__TH1177 sp025922715	no	67.41	0	1262533	3455	0.293	Pit2_2017Jul07_125_145	3300037692	PRJNA654212
Pit2_2017May18_105_120_bin_142	AOA	c__Nitrososphaeria	o__Nitrososphaerales	f__Nitrososphaeraceae	g__TH1177	s__TH1177 sp025922715	no	69.62	0	1314693	3452	0.292	Pit2_2017May18_105_120	3300037755	PRJNA654206
Pit2_2017Jul25_113_120_bin_71	AOA	c__Nitrososphaeria	o__Nitrososphaerales	f__Nitrososphaeraceae	g__TH1177	s__TH1177 sp025922715	yes	71.2	8.25	1967425	3781	0.286	Pit2_2017Jul25_113_120	3300037704	PRJNA654220
Pit2_2017Jul07_75_105_bin_181	AOA	c__Nitrososphaeria	o__Nitrososphaerales	f__Nitrososphaeraceae	g__TH1177	s__TH1177 sp025922715	no	73.55	2.75	1447596	3535	0.294	Pit2_2017Jul07_75_105	3300037751	PRJNA654210
Pit2_2017Jul25_55_vd_bin_63	AOA	c__Nitrososphaeria	o__Nitrososphaerales	f__Nitrososphaeraceae	g__TH1177	s__TH1177 sp025922715	no	75.13	1.94	1668573	3499	0.286	Pit2_2017Jul25_55_v	3300037697	PRJNA654214
Pit2_2017Jul25_94_103_bin_16	AOA	c__Nitrososphaeria	o__Nitrososphaerales	f__Nitrososphaeraceae	g__TH1177	s__TH1177 sp025922715	no	75.26	5.34	2006713	3438	0.293	Pit2_2017Jul25_94_103	3300037762	PRJNA654218
Pit2_2017Jul25_67_v_bin_30	AOA	c__Nitrososphaeria	o__Nitrososphaerales	f__Nitrososphaeraceae	g__TH1177	s__TH1177 sp025922715	no	75.77	4.21	2002657	3901	0.284	Pit2_2017Jul25_67_v	3300037756	PRJNA654215
Pit2_2017May18_50_f_bin_42	AOA	c__Nitrososphaeria	o__Nitrososphaerales	f__Nitrososphaeraceae	g__TH1177	s__TH1177 sp025922715	no	77.05	4.94	1740343	3754	0.292	Pit2_2017May18_50_f	3300042194	PRJNA712338
Pit2_2017Sep13_14_v_bin_57	AOA	c__Nitrososphaeria	o__Nitrososphaerales	f__Nitrososphaeraceae	g__TH1177	s__TH1177 sp025922715	no	78.16	3.88	2195869	4809	0.286	Pit2_2017Sep13_14_v	3300037439	PRJNA654222
Pit2_2017May18_90_100_bin_65	AOA	c__Nitrososphaeria	o__Nitrososphaerales	f__Nitrososphaeraceae	g__TH1177	s__TH1177 sp025922715	no	78.16	4.77	2245447	4002	0.295	Pit2_2017May18_90_100	3300037714	PRJNA654195
KB1_2015Aug29_67_bin_7_A	AOA	c__Nitrososphaeria	o__Nitrososphaerales	f__Nitrososphaeraceae	g__TH1177	s__TH1177 sp025922715	no	82.2	3.88	2454000	7802	0.288	KB1_2015Aug29_67	3300030006	PRJNA518423
KB1_2015Aug29_86_bin_39	AOA	c__Nitrososphaeria	o__Nitrososphaerales	f__Nitrososphaeraceae	g__TH1177	s__TH1177 sp025922715	no	83.5	2.91	2783611	12992	0.288	KB1_2015Aug29_86	3300030619	PRJNA518424
Pit2_2017Jul25_120_130_bin_13	AOA	c__Nitrososphaeria	o__Nitrososphaerales	f__Nitrososphaeraceae	g__TH1177	s__TH1177 sp025922715	no	85.96	3.88	1761047	3721	0.289	Pit2_2017Jul25_120_130	3300037705	PRJNA654221
KB1_2015Aug29_38_bin_42	AOA	c__Nitrososphaeria	o__Nitrososphaerales	f__Nitrososphaeraceae	g__TH1177	s__TH1177 sp025922715	no	88.35	3.88	2451493	8997	0.287	KB1_2015Aug29_38	3300031229	PRJNA539634
Pit2_2017Jul25_78_v_bin_26	AOA	c__Nitrososphaeria	o__Nitrososphaerales	f__Nitrososphaeraceae	g__TH1177	s__TH1177 sp025922715	no	88.86	3.88	2270913	3814	0.286	Pit2_2017Jul25_78_v	3300038406	PRJNA654216
KB1_2015Aug29_57_bin_7_A	AOA	c__Nitrososphaeria	o__Nitrososphaerales	f__Nitrososphaeraceae	g__TH1177	s__TH1177 sp025922715	yes	90.29	2.75	2640548	13196	0.288	KB1_2015Aug29_57	3300031228	PRJNA539635
Pit2_2017Sep13_46_v_bin_42	AOA	c__Nitrososphaeria	o__Nitrososphaerales	f__Nitrososphaeraceae	g__TH1177	s__TH1177 sp025922715	no	90.29	2.5	2402544	5624	0.288	Pit2_2017Sep13_46_v	3300045410	PRJNA1249050
Pit2_2017May18_35_f_bin_49	AOA	c__Nitrososphaeria	o__Nitrososphaerales	f__Nitrososphaeraceae	g__TH1177	s__TH1177 sp025922715	no	90.61	3.88	2221140	6090	0.288	Pit2_2017May18_35_f	3300037457	PRJNA654192
Pit2_2017Jul25_35_f_bin_27	AOA	c__Nitrososphaeria	o__Nitrososphaerales	f__Nitrososphaeraceae	g__TH1177	s__TH1177 sp025922715	no	91.26	4.85	2175622	4796	0.29	Pit2_2017Jul25_35_f	3300037760	PRJNA654213
Pit2_2017Jul07_48_v_bin_69	AOA	c__Nitrososphaeria	o__Nitrososphaerales	f__Nitrososphaeraceae	g__TH1177	s__TH1177 sp025922715	no	91.86	3.96	2543798	5137	0.288	Pit2_2017Jul07_48_v	3300037873	PRJNA654208
Pit2_2017Sep13_90_104_bin_227	AOA	c__Nitrososphaeria	o__Nitrososphaerales	f__Nitrososphaeraceae	g__TH1177	s__TH1177 sp025922715	no	93.37	2.91	2018568	4465	0.291	Pit2_2017Sep13_90_104	3300037518	PRJNA654164
Pit2_2017Jul07_65_v_bin_37	AOA	c__Nitrososphaeria	o__Nitrososphaerales	f__Nitrososphaeraceae	g__TH1177	s__TH1177 sp025922715	no	94.17	3.4	2644254	8549	0.288	Pit2_2017Jul07_65_v	3300037752	PRJNA654209
Pit2_2017Sep13_56_v_bin_9	AOA	c__Nitrososphaeria	o__Nitrososphaerales	f__Nitrososphaeraceae	g__TH1177	s__TH1177 sp025922715	no	94.66	1.46	2936173	5913	0.288	Pit2_2017Sep13_56_v	3300037706	PRJNA654224
Pit2_2017Sep13_76_v_bin_33	AOA	c__Nitrososphaeria	o__Nitrososphaerales	f__Nitrososphaeraceae	g__TH1177	s__TH1177 sp025922715	no	96.04	3.88	2726962	9260	0.289	Pit2_2017Sep13_76_v	3300037478	PRJNA654226
Pit2_2017Sep13_80_90_bin_7	AOA	c__Nitrososphaeria	o__Nitrososphaerales	f__Nitrososphaeraceae	g__TH1177	s__TH1177 sp025922715	no	96.12	2.02	2574093	7608	0.289	Pit2_2017Sep13_80_90	3300037482	PRJNA654163
Pit2_2017Sep13_66_v_bin_83	AOA	c__Nitrososphaeria	o__Nitrososphaerales	f__Nitrososphaeraceae	g__TH1177	s__TH1177 sp025922715	no	96.6	3.24	2188784	5852	0.288	Pit2_2017Sep13_66_v	3300037440	PRJNA654225
Pit2_2017May18_80_90_bin_6	AOA	c__Nitrososphaeria	o__Nitrososphaerales	f__Nitrososphaeraceae	g__TH1177	s__TH1177 sp025922715	no	97.73	2.99	2668535	6690	0.288	Pit2_2017May18_80_90	3300037499	PRJNA654194
Pit2_2017Sep13_35_v_bin_8	AOA	c__Nitrososphaeria	o__Nitrososphaerales	f__Nitrososphaeraceae	g__TH1177	s__TH1177 sp025922715	no	99.03	2.43	2599636	9098	0.289	Pit2_2017Sep13_35_v	3300037797	PRJNA654223
Pit2_2017Jul25_82_94_bin_27	AOA	c__Nitrososphaeria	o__Nitrososphaerales	f__Nitrososphaeraceae	g__TH1177	s__TH1177 sp025922715	no	99.03	2.99	2467092	6989	0.29	Pit2_2017Jul25_82_94	3300037761	PRJNA654217
PTT1_180cm_bin_59_A	AOA	c__Nitrososphaeria	o__Nitrososphaerales	f__Nitrososphaeraceae	g__TH5893	s__	yes	55.61	2.1	2337752	3099	0.398	PTT1_180cm	3300048609;3300048614;3300048618	PRJNA1249059;PRJNA1248994;PRJNA1248989
Pit2_2017May18_50_f_bin_146	AOA	c__Nitrososphaeria	o__Nitrososphaerales	f__Nitrososphaeraceae	g__TH5893	s__	yes	91.75	2.43	3348566	7937	0.376	Pit2_2017May18_50_f	3300042194	PRJNA712338
Pit2_2017Sep13_46_v_bin_144	AOA	c__Nitrososphaeria	o__Nitrososphaerales	f__Nitrososphaeraceae	g__TH5893	s__	no	92.39	1.94	4884300	5050	0.377	Pit2_2017Sep13_46_v	3300045410	PRJNA1249050
Pit2_2017Jul25_94_103_bin_220	AOA	c__Nitrososphaeria	o__Nitrososphaerales	f__Nitrososphaeraceae	g__TH5893	s__TH5893 sp014523685	no	67.18	0	1430770	3383	0.381	Pit2_2017Jul25_94_103	3300037762	PRJNA654218
Pit2_2017Sep13_90_104_bin_154	AOA	c__Nitrososphaeria	o__Nitrososphaerales	f__Nitrososphaeraceae	g__TH5893	s__TH5893 sp014523685	no	69.26	2.43	1960370	3742	0.385	Pit2_2017Sep13_90_104	3300037518	PRJNA654164
Pit2_2017Jul25_55_vd_bin_122	AOA	c__Nitrososphaeria	o__Nitrososphaerales	f__Nitrososphaeraceae	g__TH5893	s__TH5893 sp014523685	no	80.1	1.46	2043428	4927	0.38	Pit2_2017Jul25_55_v	3300037697	PRJNA654214
Pit2_2017Jul07_65_v_bin_112	AOA	c__Nitrososphaeria	o__Nitrososphaerales	f__Nitrososphaeraceae	g__TH5893	s__TH5893 sp014523685	no	80.42	2.02	1701720	5800	0.391	Pit2_2017Jul07_65_v	3300037752	PRJNA654209
Pit2_2017May18_50_f_bin_64	AOA	c__Nitrososphaeria	o__Nitrososphaerales	f__Nitrososphaeraceae	g__TH5893	s__TH5893 sp014523685	no	81.72	3.88	2489840	4548	0.381	Pit2_2017May18_50_f	3300042194	PRJNA712338
Pit2_2017Sep13_80_90_bin_12	AOA	c__Nitrososphaeria	o__Nitrososphaerales	f__Nitrososphaeraceae	g__TH5893	s__TH5893 sp014523685	no	83.33	1.46	2006559	4628	0.38	Pit2_2017Sep13_80_90	3300037482	PRJNA654163
Pit2_2017Jul07_48_v_bin_48	AOA	c__Nitrososphaeria	o__Nitrososphaerales	f__Nitrososphaeraceae	g__TH5893	s__TH5893 sp014523685	yes	85.85	3.4	2045232	6702	0.388	Pit2_2017Jul07_48_v	3300037873	PRJNA654208
Pit2_2017May18_90_100_bin_140	AOA	c__Nitrososphaeria	o__Nitrososphaerales	f__Nitrososphaeraceae	g__TH5893	s__TH5893 sp014523685	no	88.76	1.94	2343573	4568	0.382	Pit2_2017May18_90_100	3300037714	PRJNA654195
Pit2_2017Sep13_46_v_bin_139	AOA	c__Nitrososphaeria	o__Nitrososphaerales	f__Nitrososphaeraceae	g__TH5893	s__TH5893 sp014523685	no	93.2	2.43	2719555	5142	0.38	Pit2_2017Sep13_46_v	3300045410	PRJNA1249050
Pit2_2017Sep13_14_v_bin_84	AOA	c__Nitrososphaeria	o__Nitrososphaerales	f__Nitrososphaeraceae	g__TH5893	s__TH5893 sp029240395	yes	58.02	5.83	835062	4703	0.409	Pit2_2017Sep13_14_v	3300037439	PRJNA654222
KB1_2015Aug29_38_bin_74	AOA	c__Nitrososphaeria	o__Nitrososphaerales	f__Nitrososphaeraceae	g__TH5896	s__	yes	59.01	7.52	2874028	3379	0.388	KB1_2015Aug29_38	3300031229	PRJNA539634
KB1_2015Aug29_111_bin_91	AOA	c__Nitrososphaeria	o__Nitrososphaerales	f__Nitrososphaeraceae	g__TH5896	s__TH5896 sp014523695	yes	50.67	2.27	1137369	3321	0.399	KB1_2015Aug29_111	3300030620	PRJNA518421
PTT1_2019Aug01_90cm_bin_4	AOA	c__Nitrososphaeria	o__Nitrososphaerales	f__Nitrososphaeraceae	g__TH5896	s__TH5896 sp014523695	yes	52.63	0	1809512	3033	0.39	PTT1_2019Aug01_90cm	3300048611	PRJNA1249048
KB1_2015Aug29_86_bin_131	AOA	c__Nitrososphaeria	o__Nitrososphaerales	f__Nitrososphaeraceae	g__TH5896	s__TH5896 sp014523695	yes	54.96	3.88	2378858	3609	0.39	KB1_2015Aug29_86	3300030619	PRJNA518424
Pit2_2017Jul07_48_v_bin_29	AOA	c__Nitrososphaeria	o__Nitrososphaerales	f__Nitrososphaeraceae	g__TH5896	s__TH5896 sp014523695	no	56.01	1.05	1293281	3042	0.392	Pit2_2017Jul07_48_v	3300037873	PRJNA654208
Pit2_2017Jul25_5_f_bin_17	AOA	c__Nitrososphaeria	o__Nitrososphaerales	f__Nitrososphaeraceae	g__TH5896	s__TH5896 sp014523695	yes	58.64	1.29	1367446	4176	0.393	Pit2_2017Jul25_5_f	3300042192	PRJNA712342
Pit2_2017Jul25_78_v_bin_77	AOA	c__Nitrososphaeria	o__Nitrososphaerales	f__Nitrososphaeraceae	g__TH5896	s__TH5896 sp014523695	no	59.22	0.4	910523	3395	0.4	Pit2_2017Jul25_78_v	3300038406	PRJNA654216
KB1_2015Aug29_57_bin_28	AOA	c__Nitrososphaeria	o__Nitrososphaerales	f__Nitrososphaeraceae	g__TH5896	s__TH5896 sp014523695	no	59.8	1.46	1340982	3583	0.394	KB1_2015Aug29_57	3300031228	PRJNA539635
Pit2_2017Jul25_67_v_bin_3	AOA	c__Nitrososphaeria	o__Nitrososphaerales	f__Nitrososphaeraceae	g__TH5896	s__TH5896 sp014523695	no	59.92	0.97	1063805	3051	0.395	Pit2_2017Jul25_67_v	3300037756	PRJNA654215
Pit2_2017Jul07_105_125_bin_210	AOA	c__Nitrososphaeria	o__Nitrososphaerales	f__Nitrososphaeraceae	g__TH5896	s__TH5896 sp014523695	no	62.06	0	1274297	3532	0.392	Pit2_2017Jul07_105_125	3300037722	PRJNA654211
Pit2_2017May18_105_120_bin_193	AOA	c__Nitrososphaeria	o__Nitrososphaerales	f__Nitrososphaeraceae	g__TH5896	s__TH5896 sp014523695	no	62.55	0.97	1683727	3599	0.391	Pit2_2017May18_105_120	3300037755	PRJNA654206
Pit2_2017Sep13_35_v_bin_21	AOA	c__Nitrososphaeria	o__Nitrososphaerales	f__Nitrososphaeraceae	g__TH5896	s__TH5896 sp014523695	no	63.95	1.61	2015142	3720	0.39	Pit2_2017Sep13_35_v	3300037797	PRJNA654223
Pit2_2017May18_60_f_bin_110	AOA	c__Nitrososphaeria	o__Nitrososphaerales	f__Nitrososphaeraceae	g__TH5896	s__TH5896 sp014523695	no	64.54	2.91	1983407	3376	0.392	Pit2_2017May18_60_f	3300042195	PRJNA712339
PTT1_2019Jun04_60cm_bin_3	AOA	c__Nitrososphaeria	o__Nitrososphaerales	f__Nitrososphaeraceae	g__TH5896	s__TH5896 sp014523695	no	64.81	1.78	1337935	3412	0.393	PTT1_2019Jun04_60cm	3300046705	PRJNA1249063
Pit2_2017Jul07_65_v_bin_73	AOA	c__Nitrososphaeria	o__Nitrososphaerales	f__Nitrososphaeraceae	g__TH5896	s__TH5896 sp014523695	no	65.72	1.46	1455613	3091	0.392	Pit2_2017Jul07_65_v	3300037752	PRJNA654209
Pit2_2017May18_5_v_bin_113	AOA	c__Nitrososphaeria	o__Nitrososphaerales	f__Nitrososphaeraceae	g__TH5896	s__TH5896 sp014523695	no	66.02	2.91	1571528	4293	0.392	Pit2_2017May18_5_v	3300037742	PRJNA654191
Pit2_2017Sep13_90_104_bin_11	AOA	c__Nitrososphaeria	o__Nitrososphaerales	f__Nitrososphaeraceae	g__TH5896	s__TH5896 sp014523695	no	66.99	2.02	963673	4095	0.409	Pit2_2017Sep13_90_104	3300037518	PRJNA654164
Pit2_2017May18_35_f_bin_46	AOA	c__Nitrososphaeria	o__Nitrososphaerales	f__Nitrososphaeraceae	g__TH5896	s__TH5896 sp014523695	no	68.31	3.88	1828533	3600	0.392	Pit2_2017May18_35_f	3300037457	PRJNA654192
Pit2_2017Jul25_113_120_bin_127	AOA	c__Nitrososphaeria	o__Nitrososphaerales	f__Nitrososphaeraceae	g__TH5896	s__TH5896 sp014523695	yes	68.31	1.94	808791	5967	0.409	Pit2_2017Jul25_113_120	3300037704	PRJNA654220
PTT1_90cm_bin_35	AOA	c__Nitrososphaeria	o__Nitrososphaerales	f__Nitrososphaeraceae	g__TH5896	s__TH5896 sp014523695	yes	68.45	1.12	2859503	3832	0.387	PTT1_90cm	3300053773;3300048611;3300048615	PRJNA1249060;PRJNA1249048;PRJNA1248998
PTT1_120cm_bin_14	AOA	c__Nitrososphaeria	o__Nitrososphaerales	f__Nitrososphaeraceae	g__TH5896	s__TH5896 sp014523695	no	69.09	2.09	1764593	3296	0.397	PTT1_120cm	3300053780;3300048612;3300048616	PRJNA1249053;PRJNA1249045;PRJNA1248999
Pit2_2017Sep13_76_v_bin_92	AOA	c__Nitrososphaeria	o__Nitrososphaerales	f__Nitrososphaeraceae	g__TH5896	s__TH5896 sp014523695	no	70.96	2.02	2143445	3494	0.391	Pit2_2017Sep13_76_v	3300037478	PRJNA654226
Pit2_2017Sep13_110_v_bin_46	AOA	c__Nitrososphaeria	o__Nitrososphaerales	f__Nitrososphaeraceae	g__TH5896	s__TH5896 sp014523695	no	71.93	1.46	1455555	5095	0.396	Pit2_2017Sep13_110_v	3300037515	PRJNA654165
Pit2_2017Sep13_66_v_bin_36	AOA	c__Nitrososphaeria	o__Nitrososphaerales	f__Nitrososphaeraceae	g__TH5896	s__TH5896 sp014523695	no	73.58	5.18	2597339	3679	0.388	Pit2_2017Sep13_66_v	3300037440	PRJNA654225
Pit2_2017May18_90_100_bin_55	AOA	c__Nitrososphaeria	o__Nitrososphaerales	f__Nitrososphaeraceae	g__TH5896	s__TH5896 sp014523695	no	73.74	3.88	1279904	4607	0.398	Pit2_2017May18_90_100	3300037714	PRJNA654195
Pit2_2017Jul07_145_160_bin_74	AOA	c__Nitrososphaeria	o__Nitrososphaerales	f__Nitrososphaeraceae	g__TH5896	s__TH5896 sp014523695	no	76.65	0	1581841	3899	0.393	Pit2_2017Jul07_145_160	3300042196	PRJNA712341
Pit2_2017May18_80_90_bin_126	AOA	c__Nitrososphaeria	o__Nitrososphaerales	f__Nitrososphaeraceae	g__TH5896	s__TH5896 sp014523695	no	77.02	2.02	2323053	4104	0.391	Pit2_2017May18_80_90	3300037499	PRJNA654194
Pit2_2017Sep13_80_90_bin_48	AOA	c__Nitrososphaeria	o__Nitrososphaerales	f__Nitrososphaeraceae	g__TH5896	s__TH5896 sp014523695	no	80.74	2.99	2472650	4669	0.391	Pit2_2017Sep13_80_90	3300037482	PRJNA654163
Pit2_2017Jul07_75_105_bin_19	AOA	c__Nitrososphaeria	o__Nitrososphaerales	f__Nitrososphaeraceae	g__TH5896	s__TH5896 sp014523695	no	83.17	3.64	1801383	4461	0.393	Pit2_2017Jul07_75_105	3300037751	PRJNA654210
Pit2_2017Jul25_103_113_bin_31	AOA	c__Nitrososphaeria	o__Nitrososphaerales	f__Nitrososphaeraceae	g__TH5896	s__TH5896 sp014523695	no	87.38	3.88	2097397	4720	0.394	Pit2_2017Jul25_103_113	3300037522	PRJNA654219
Pit2_2017Jul25_120_130_bin_16	AOA	c__Nitrososphaeria	o__Nitrososphaerales	f__Nitrososphaeraceae	g__TH5896	s__TH5896 sp014523695	no	91.26	3.47	2760506	4378	0.389	Pit2_2017Jul25_120_130	3300037705	PRJNA654221
Pit2_2017Jul25_94_103_bin_81	AOA	c__Nitrososphaeria	o__Nitrososphaerales	f__Nitrososphaeraceae	g__TH5896	s__TH5896 sp014523695	no	91.26	6.37	2139729	5099	0.393	Pit2_2017Jul25_94_103	3300037762	PRJNA654218
Pit2_2017Jul25_82_94_bin_22	AOA	c__Nitrososphaeria	o__Nitrososphaerales	f__Nitrososphaeraceae	g__TH5896	s__TH5896 sp014523695	no	96.6	4.37	3382815	5099	0.392	Pit2_2017Jul25_82_94	3300037761	PRJNA654217
Pit2_2017Jul07_75_105_bin_189	AOB	c__Gammaproteobacteria	o__Burkholderiales	f__Nitrosomonadaceae	g__GCA-2721545	s__	no	52.54	0.48	1253858	4707	0.404	Pit2_2017Jul07_75_105	3300037751	PRJNA654210
PTT1_2019Jun04_120cm_bin_61	AOB	c__Gammaproteobacteria	o__Burkholderiales	f__Nitrosomonadaceae	g__GCA-2721545	s__	no	54.29	0.03	1100289	4134	0.411	PTT1_2019Jun04_120cm	3300053780	PRJNA1249053
Pit2_2017Jul07_125_145_bin_169	AOB	c__Gammaproteobacteria	o__Burkholderiales	f__Nitrosomonadaceae	g__GCA-2721545	s__	no	63.44	0	1518057	3888	0.408	Pit2_2017Jul07_125_145	3300037692	PRJNA654212
PTT1_90cm_bin_38	AOB	c__Gammaproteobacteria	o__Burkholderiales	f__Nitrosomonadaceae	g__GCA-2721545	s__	no	68.25	0.71	1525143	4113	0.416	PTT1_90cm	3300053773;3300048611;3300048615	PRJNA1249060;PRJNA1249048;PRJNA1248998
PTT1_120cm_bin_1	AOB	c__Gammaproteobacteria	o__Burkholderiales	f__Nitrosomonadaceae	g__GCA-2721545	s__	no	79.9	0	1916402	7474	0.407	PTT1_120cm	3300053780;3300048612;3300048616	PRJNA1249053;PRJNA1249045;PRJNA1248999
Pit2_2017Jul25_113_120_bin_23	AOB	c__Gammaproteobacteria	o__Burkholderiales	f__Nitrosomonadaceae	g__GCA-2721545	s__	no	85.46	0.82	2032290	12447	0.403	Pit2_2017Jul25_113_120	3300037704	PRJNA654220
Pit2_2017Sep13_110_v_bin_155	AOB	c__Gammaproteobacteria	o__Burkholderiales	f__Nitrosomonadaceae	g__GCA-2721545	s__	no	93.61	2.4	2272975	12879	0.403	Pit2_2017Sep13_110_v	3300037515	PRJNA654165
Pit2_2017Sep13_115_130_bin_19	AOB	c__Gammaproteobacteria	o__Burkholderiales	f__Nitrosomonadaceae	g__GCA-2721545	s__	no	95.04	0.48	2206306	23299	0.402	Pit2_2017Sep13_115_130	3300037470	PRJNA654166
Pit2_2017May18_105_120_bin_75	AOB	c__Gammaproteobacteria	o__Burkholderiales	f__Nitrosomonadaceae	g__GCA-2721545	s__	no	96.94	0.63	2338336	68243	0.403	Pit2_2017May18_105_120	3300037755	PRJNA654206
Pit2_2017Jul07_105_125_bin_120	AOB	c__Gammaproteobacteria	o__Burkholderiales	f__Nitrosomonadaceae	g__GCA-2721545	s__	yes	96.94	0.79	2353071	68243	0.403	Pit2_2017Jul07_105_125	3300037722	PRJNA654211
Pit2_2017Jul25_120_130_bin_97	AOB	c__Gammaproteobacteria	o__Burkholderiales	f__Nitrosomonadaceae	g__GCA-2721545	s__	no	96.94	1.11	2266716	34018	0.405	Pit2_2017Jul25_120_130	3300037705	PRJNA654221
KB1_2015Aug29_111_bin_28	Comammox	c__Nitrospiria	o__Nitrospirales	f__Nitrospiraceae	g__Nitrospira_D	s__	no	67.22	0.96	2699922	10265	0.574	KB1_2015Aug29_111	3300030620	PRJNA518421
KB1_2015Aug29_125_bin_21	Comammox	c__Nitrospiria	o__Nitrospirales	f__Nitrospiraceae	g__Nitrospira_D	s__	no	79.79	3.64	3881728	5584	0.578	KB1_2015Aug29_125	3300030606	PRJNA518422
KB1_2015Aug29_155_bin_169	Comammox	c__Nitrospiria	o__Nitrospirales	f__Nitrospiraceae	g__Nitrospira_D	s__	no	84.72	2.73	3118268	18660	0.573	KB1_2015Aug29_155	3300033417	PRJNA572113
KB1_2015Aug29_185_bin_92	Comammox	c__Nitrospiria	o__Nitrospirales	f__Nitrospiraceae	g__Nitrospira_D	s__	yes	86.76	1.82	3329550	86047	0.572	KB1_2015Aug29_185	3300031965	PRJNA539171
KB1_2015Aug29_175_bin_142	Comammox	c__Nitrospiria	o__Nitrospirales	f__Nitrospiraceae	g__Nitrospira_D	s__	no	86.76	1.82	3623475	73353	0.572	KB1_2015Aug29_175	3300033407	PRJNA572114
KB1_2015Aug29_197_bin_142	Comammox	c__Nitrospiria	o__Nitrospirales	f__Nitrospiraceae	g__Palsa-1315	s__	yes	54.92	4.27	4237735	5614	0.57	KB1_2015Aug29_197	3300031949	PRJNA539636
Pit2_2017May18_120_130_bin_141	NOB	c__Nitrospinia	o__Nitrospinales	f__VA-1	g__LS-NOB	s__LS-NOB sp002786505	no	59.67	8.92	1967396	2949	0.471	Pit2_2017May18_120_130	3300044698	PRJNA1249064
Pit2_2017Sep13_135_v_bin_130	NOB	c__Nitrospinia	o__Nitrospinales	f__VA-1	g__LS-NOB	s__LS-NOB sp002786505	no	70.29	0.05	2000451	4055	0.469	Pit2_2017Sep13_135_v	3300037483	PRJNA654116
PTT1_2019Jun04_120cm_bin_44	NOB	c__Nitrospinia	o__Nitrospinales	f__VA-1	g__LS-NOB	s__LS-NOB sp002786505	no	81.91	0.85	2512726	7823	0.471	PTT1_2019Jun04_120cm	3300053780	PRJNA1249053
Pit2_2017Sep13_90_104_bin_18	NOB	c__Nitrospinia	o__Nitrospinales	f__VA-1	g__LS-NOB	s__LS-NOB sp002786505	no	82.34	2.56	2462034	5820	0.471	Pit2_2017Sep13_90_104	3300037518	PRJNA654164
Pit2_2017Sep13_115_130_bin_31	NOB	c__Nitrospinia	o__Nitrospinales	f__VA-1	g__LS-NOB	s__LS-NOB sp002786505	no	87.98	0.85	2862937	10677	0.469	Pit2_2017Sep13_115_130	3300037470	PRJNA654166
Pit2_2017May18_105_120_bin_143	NOB	c__Nitrospinia	o__Nitrospinales	f__VA-1	g__LS-NOB	s__LS-NOB sp002786505	no	90.54	2.56	2717184	8096	0.47	Pit2_2017May18_105_120	3300037755	PRJNA654206
PTT1_120cm_bin_37	NOB	c__Nitrospinia	o__Nitrospinales	f__VA-1	g__LS-NOB	s__LS-NOB sp002786505	no	93.11	1.71	2827174	10320	0.469	PTT1_120cm	3300053780;3300048612;3300048616	PRJNA1249053;PRJNA1249045;PRJNA1248999
Pit2_2017Jul07_105_125_bin_138	NOB	c__Nitrospinia	o__Nitrospinales	f__VA-1	g__LS-NOB	s__LS-NOB sp002786505	no	94.82	3.42	2904625	13349	0.469	Pit2_2017Jul07_105_125	3300037722	PRJNA654211
Pit2_2017Sep13_110_v_bin_125	NOB	c__Nitrospinia	o__Nitrospinales	f__VA-1	g__LS-NOB	s__LS-NOB sp002786505	yes	95.67	2.99	2899740	16863	0.468	Pit2_2017Sep13_110_v	3300037515	PRJNA654165
KB1_2015Aug29_197_bin_192	NOB	c__Nitrospiria	o__Nitrospirales	f__NS-4	g__	s__	yes	65.15	1.82	1947968	12690	0.634	KB1_2015Aug29_197	3300031949	PRJNA539636
KB1_2015Aug29_185_bin_47	NOB	c__Nitrospiria	o__Nitrospirales	f__Nitrospiraceae	g__2-02-FULL-62-14	s__	no	63.16	0	1467456	5457	0.625	KB1_2015Aug29_185	3300031965	PRJNA539171
PTT1_2019Oct23_120cm_bin_5	NOB	c__Nitrospiria	o__Nitrospirales	f__Nitrospiraceae	g__2-02-FULL-62-14	s__	no	70.38	1.87	2151613	5053	0.622	PTT1_2019Oct23_120cm	3300048616	PRJNA1248999
KB1_2015Aug29_175_bin_21	NOB	c__Nitrospiria	o__Nitrospirales	f__Nitrospiraceae	g__2-02-FULL-62-14	s__	no	76.36	3.64	1939256	6637	0.623	KB1_2015Aug29_175	3300033407	PRJNA572114
KB1_2015Aug29_155_bin_4	NOB	c__Nitrospiria	o__Nitrospirales	f__Nitrospiraceae	g__2-02-FULL-62-14	s__	no	83.34	4.87	2139155	6409	0.623	KB1_2015Aug29_155	3300033417	PRJNA572113
PTT1_120cm_bin_137	NOB	c__Nitrospiria	o__Nitrospirales	f__Nitrospiraceae	g__2-02-FULL-62-14	s__	no	88.08	2.51	2181262	9378	0.621	PTT1_120cm	3300053780;3300048612;3300048616	PRJNA1249053;PRJNA1249045;PRJNA1248999
Pit2_2017May18_90_100_bin_11	NOB	c__Nitrospiria	o__Nitrospirales	f__Nitrospiraceae	g__2-02-FULL-62-14	s__	yes	92.05	3.23	2301175	9743	0.622	Pit2_2017May18_90_100	3300037714	PRJNA654195
Pit2_2017May18_5_v_bin_45	NOB	c__Nitrospiria	o__Nitrospirales	f__Nitrospiraceae	g__Nitrospira_C	s__Nitrospira_C sp029240595	yes	74.89	5.42	2533088	7598	0.576	Pit2_2017May18_5_v	3300037742	PRJNA654191
Pit2_2017Sep13_66_v_bin_166	NOB	c__Nitrospiria	o__Nitrospirales	f__UBA8639	g__UBA8639	s__	yes	50.89	4.55	3993957	3524	0.51	Pit2_2017Sep13_66_v	3300037440	PRJNA654225
Pit2_2017Sep13_14_v_bin_70	NOB	c__Nitrospiria	o__Nitrospirales	f__UBA8639	g__UBA8639	s__	yes	51.38	3.23	1470923	2987	0.491	Pit2_2017Sep13_14_v	3300037439	PRJNA654222
Pit2_2017Sep13_14_v_bin_73	NOB	c__Nitrospiria	o__Nitrospirales	f__UBA8639	g__UBA8639	s__	no	53.51	1.75	2040818	3431	0.516	Pit2_2017Sep13_14_v	3300037439	PRJNA654222
Pit2_2017Jul07_75_105_bin_176	NOB	c__Nitrospiria	o__Nitrospirales	f__UBA8639	g__UBA8639	s__	no	54.35	0	1788161	3505	0.498	Pit2_2017Jul07_75_105	3300037751	PRJNA654210
Pit2_2017May18_130_140_bin_98	NOB	c__Nitrospiria	o__Nitrospirales	f__UBA8639	g__UBA8639	s__	no	54.46	0	1550390	2983	0.5	Pit2_2017May18_130_140	3300042191	PRJNA712340
Pit2_2017Jul25_82_94_bin_132	NOB	c__Nitrospiria	o__Nitrospirales	f__UBA8639	g__UBA8639	s__	no	57.95	0.08	1571017	3161	0.499	Pit2_2017Jul25_82_94	3300037761	PRJNA654217
Pit2_2017May18_35_f_bin_88	NOB	c__Nitrospiria	o__Nitrospirales	f__UBA8639	g__UBA8639	s__	no	61.34	2.42	1932612	3427	0.488	Pit2_2017May18_35_f	3300037457	PRJNA654192
Pit2_2017May18_90_100_bin_175	NOB	c__Nitrospiria	o__Nitrospirales	f__UBA8639	g__UBA8639	s__	no	61.42	0.91	1463834	2999	0.499	Pit2_2017May18_90_100	3300037714	PRJNA654195
PTT1_120cm_bin_91	NOB	c__Nitrospiria	o__Nitrospirales	f__UBA8639	g__UBA8639	s__	no	62.33	1.2	1908952	4557	0.497	PTT1_120cm	3300053780;3300048612;3300048616	PRJNA1249053;PRJNA1249045;PRJNA1248999
KB1_2015Aug29_57_bin_135	NOB	c__Nitrospiria	o__Nitrospirales	f__UBA8639	g__UBA8639	s__	no	64.53	1.87	1992022	5406	0.491	KB1_2015Aug29_57	3300031228	PRJNA539635
Pit2_2017Jul25_103_113_bin_165	NOB	c__Nitrospiria	o__Nitrospirales	f__UBA8639	g__UBA8639	s__	no	67.15	0.91	1978685	3713	0.5	Pit2_2017Jul25_103_113	3300037522	PRJNA654219
Pit2_2017Jul07_48_v_bin_146	NOB	c__Nitrospiria	o__Nitrospirales	f__UBA8639	g__UBA8639	s__	no	68.73	9.26	2744901	4161	0.51	Pit2_2017Jul07_48_v	3300037873	PRJNA654208
Pit2_2017Jul25_94_103_bin_145	NOB	c__Nitrospiria	o__Nitrospirales	f__UBA8639	g__UBA8639	s__	no	77.28	2.73	2393667	4542	0.504	Pit2_2017Jul25_94_103	3300037762	PRJNA654218
Pit2_2017Jul25_120_130_bin_194	NOB	c__Nitrospiria	o__Nitrospirales	f__UBA8639	g__UBA8639	s__	yes	79.72	5.51	3847535	6704	0.507	Pit2_2017Jul25_120_130	3300037705	PRJNA654221
Pit2_2017Sep13_35_v_bin_14	NOB	c__Nitrospiria	o__Nitrospirales	f__UBA8639	g__UBA8639	s__	no	81.96	2.73	2882599	8809	0.512	Pit2_2017Sep13_35_v	3300037797	PRJNA654223
Pit2_2017Jul25_35_f_bin_40	NOB	c__Nitrospiria	o__Nitrospirales	f__UBA8639	g__UBA8639	s__	yes	83.07	2.86	2898134	8629	0.49	Pit2_2017Jul25_35_f	3300037760	PRJNA654213
Pit2_2017Jul25_35_f_bin_80	NOB	c__Nitrospiria	o__Nitrospirales	f__UBA8639	g__UBA8639	s__	no	83.5	2.32	2534408	15135	0.51	Pit2_2017Jul25_35_f	3300037760	PRJNA654213
Pit2_2017Jul25_78_v_bin_11	NOB	c__Nitrospiria	o__Nitrospirales	f__UBA8639	g__UBA8639	s__	yes	83.91	0	2639608	9595	0.503	Pit2_2017Jul25_78_v	3300038406	PRJNA654216
KB1_2015Aug29_86_bin_27	NOB	c__Nitrospiria	o__Nitrospirales	f__UBA8639	g__UBA8639	s__	no	85.28	1.92	3029719	6837	0.51	KB1_2015Aug29_86	3300030619	PRJNA518424
Pit2_2017May18_120_130_bin_13	NOB	c__Nitrospiria	o__Nitrospirales	f__UBA8639	g__UBA8639	s__	yes	85.67	6.36	2992935	9333	0.496	Pit2_2017May18_120_130	3300044698	PRJNA1249064
KB1_2015Aug29_67_bin_41	NOB	c__Nitrospiria	o__Nitrospirales	f__UBA8639	g__UBA8639	s__	no	85.8	2.73	3119510	9049	0.51	KB1_2015Aug29_67	3300030006	PRJNA518423
KB1_2015Aug29_38_bin_5	NOB	c__Nitrospiria	o__Nitrospirales	f__UBA8639	g__UBA8639	s__	no	87.17	2.17	3439657	7544	0.51	KB1_2015Aug29_38	3300031229	PRJNA539634
Pit2_2017Jul25_82_94_bin_176	NOB	c__Nitrospiria	o__Nitrospirales	f__UBA8639	g__UBA8639	s__	no	87.42	2.78	3140977	6067	0.505	Pit2_2017Jul25_82_94	3300037761	PRJNA654217
Pit2_2017May18_105_120_bin_48	NOB	c__Nitrospiria	o__Nitrospirales	f__UBA8639	g__UBA8639	s__	no	88.58	5.05	3495675	5782	0.494	Pit2_2017May18_105_120	3300037755	PRJNA654206
Pit2_2017May18_35_f_bin_48	NOB	c__Nitrospiria	o__Nitrospirales	f__UBA8639	g__UBA8639	s__	yes	88.88	2.73	3209590	18029	0.508	Pit2_2017May18_35_f	3300037457	PRJNA654192
Pit2_2017Sep13_76_v_bin_15	NOB	c__Nitrospiria	o__Nitrospirales	f__UBA8639	g__UBA8639	s__	no	89.31	3.64	3021853	7212	0.502	Pit2_2017Sep13_76_v	3300037478	PRJNA654226
Pit2_2017Jul25_120_130_bin_54	NOB	c__Nitrospiria	o__Nitrospirales	f__UBA8639	g__UBA8639	s__	no	90.4	2.5	3081196	5360	0.495	Pit2_2017Jul25_120_130	3300037705	PRJNA654221
Pit2_2017Jul25_94_103_bin_158	NOB	c__Nitrospiria	o__Nitrospirales	f__UBA8639	g__UBA8639	s__	no	90.4	1.41	2906801	7220	0.497	Pit2_2017Jul25_94_103	3300037762	PRJNA654218
Pit2_2017Sep13_90_104_bin_30	NOB	c__Nitrospiria	o__Nitrospirales	f__UBA8639	g__UBA8639	s__	no	91.08	3.91	3481299	7136	0.496	Pit2_2017Sep13_90_104	3300037518	PRJNA654164
Pit2_2017Sep13_110_v_bin_109	NOB	c__Nitrospiria	o__Nitrospirales	f__UBA8639	g__UBA8639	s__	no	92.16	2.1	3218167	7642	0.496	Pit2_2017Sep13_110_v	3300037515	PRJNA654165
Pit2_2017Jul25_113_120_bin_185	NOB	c__Nitrospiria	o__Nitrospirales	f__UBA8639	g__UBA8639	s__	no	94.94	1.87	3513791	8297	0.496	Pit2_2017Jul25_113_120	3300037704	PRJNA654220
Pit2_2017Sep13_66_v_bin_194	NOB	c__Nitrospiria	o__Nitrospirales	f__UBA8639	g__UBA8639	s__UBA8639 sp009377845	no	51.42	7.45	1597775	4365	0.506	Pit2_2017Sep13_66_v	3300037440	PRJNA654225
Pit2_2017Jul07_65_v_bin_86	NOB	c__Nitrospiria	o__Nitrospirales	f__UBA8639	g__UBA8639	s__UBA8639 sp009377845	yes	51.71	6.87	2539287	3133	0.51	Pit2_2017Jul07_65_v	3300037752	PRJNA654209
Pit2_2017Sep13_46_v_bin_88	NOB	c__Nitrospiria	o__Nitrospirales	f__UBA8639	g__UBA8639	s__UBA8639 sp009377845	no	53.05	4.39	2298372	5704	0.51	Pit2_2017Sep13_46_v	3300045410	PRJNA1249050
Pit2_2017Sep13_56_v_bin_106	NOB	c__Nitrospiria	o__Nitrospirales	f__UBA8639	g__UBA8639	s__UBA8639 sp009377845	no	54.5	4.55	2245822	5332	0.508	Pit2_2017Sep13_56_v	3300037706	PRJNA654224
PTT1_2019Oct23_75cm_bin_49	NOB	c__Nitrospiria	o__Nitrospirales	f__UBA8639	g__UBA8639	s__UBA8639 sp009377845	yes	56.24	8.89	1496542	2749	0.508	PTT1_2019Oct23_75cm	3300054115	PRJNA1248987
Pit2_2017Jul25_67_v_bin_120	NOB	c__Nitrospiria	o__Nitrospirales	f__UBA8639	g__UBA8639	s__UBA8639 sp009377845	no	58.38	1.25	2442910	4699	0.506	Pit2_2017Jul25_67_v	3300037756	PRJNA654215
PTT1_90cm_bin_16	NOB	c__Nitrospiria	o__Nitrospirales	f__UBA8639	g__UBA8639	s__UBA8639 sp009377845	no	61.53	0.91	2015716	5195	0.508	PTT1_90cm	3300053773;3300048611;3300048615	PRJNA1249060;PRJNA1249048;PRJNA1248998
Pit2_2017Jul25_103_113_bin_156	NOB	c__Nitrospiria	o__Nitrospirales	f__UBA8639	g__UBA8639	s__UBA8639 sp009377845	no	64.28	5.08	2155782	3306	0.514	Pit2_2017Jul25_103_113	3300037522	PRJNA654219
Pit2_2017Sep13_110_v_bin_15	NOB	c__Nitrospiria	o__Nitrospirales	f__UBA8639	g__UBA8639	s__UBA8639 sp009377845	no	67.52	1.36	1874440	5081	0.504	Pit2_2017Sep13_110_v	3300037515	PRJNA654165
Pit2_2017Jul07_48_v_bin_80	NOB	c__Nitrospiria	o__Nitrospirales	f__UBA8639	g__UBA8639	s__UBA8639 sp009377845	no	69.91	3.01	3699901	6660	0.51	Pit2_2017Jul07_48_v	3300037873	PRJNA654208
Pit2_2017Sep13_90_104_bin_202	NOB	c__Nitrospiria	o__Nitrospirales	f__UBA8639	g__UBA8639	s__UBA8639 sp009377845	no	71.17	9.3	3000940	4597	0.512	Pit2_2017Sep13_90_104	3300037518	PRJNA654164
Pit2_2017May18_105_120_bin_284	NOB	c__Nitrospiria	o__Nitrospirales	f__UBA8639	g__UBA8639	s__UBA8639 sp009377845	no	74.03	3.01	2417559	4583	0.511	Pit2_2017May18_105_120	3300037755	PRJNA654206
Pit2_2017May18_90_100_bin_190	NOB	c__Nitrospiria	o__Nitrospirales	f__UBA8639	g__UBA8639	s__UBA8639 sp009377845	no	75.77	2.8	2472942	3686	0.511	Pit2_2017May18_90_100	3300037714	PRJNA654195
Pit2_2017May18_60_f_bin_18	NOB	c__Nitrospiria	o__Nitrospirales	f__UBA8639	g__UBA8639	s__UBA8639 sp009377845	yes	76.05	2.78	2904954	7500	0.509	Pit2_2017May18_60_f	3300042195	PRJNA712339
Pit2_2017Jul07_75_105_bin_93	NOB	c__Nitrospiria	o__Nitrospirales	f__UBA8639	g__UBA8639	s__UBA8639 sp009377845	no	82.74	4.87	2988021	5321	0.51	Pit2_2017Jul07_75_105	3300037751	PRJNA654210
Pit2_2017Sep13_115_130_bin_62	NOB	c__Nitrospiria	o__Nitrospirales	f__UBA8639	g__UBA8639	s__UBA8639 sp009377845	no	87.91	6.6	3138296	4335	0.512	Pit2_2017Sep13_115_130	3300037470	PRJNA654166
Pit2_2017Jul07_105_125_bin_39	NOB	c__Nitrospiria	o__Nitrospirales	f__UBA8639	g__UBA8639	s__UBA8639 sp009377845	no	89.49	7.51	3233585	5464	0.511	Pit2_2017Jul07_105_125	3300037722	PRJNA654211
Pit2_2017Jul25_113_120_bin_195	NOB	c__Nitrospiria	o__Nitrospirales	f__UBA8639	g__UBA8639	s__UBA8639 sp009377845	no	91.31	3.94	3397642	10361	0.51	Pit2_2017Jul25_113_120	3300037704	PRJNA654220
Pit2_2017Jul25_94_103_bin_87	NOB	c__Nitrospiria	o__Nitrospirales	f__UBA8639	g__UBA8639	s__UBA8639 sp009377845	yes	93.58	2.95	3200588	15668	0.511	Pit2_2017Jul25_94_103	3300037762	PRJNA654218
Pit2_2017May18_80_90_bin_128	NOB	c__Nitrospiria	o__Nitrospirales	f__UBA8639	g__UBA8639	s__UBA8639 sp009377845	no	93.86	3.51	3388125	7720	0.511	Pit2_2017May18_80_90	3300037499	PRJNA654194
KB1_2015Aug29_197_bin_107	non-AOA	c__Nitrososphaeria	o__Nitrososphaerales	f__JACPRH01	g__	s__	yes	76.7	0.97	1557457	43266	0.399	KB1_2015Aug29_197	3300031949	PRJNA539636
KB1_2015Aug29_197_bin_168	non-AOA	c__Nitrososphaeria	o__Nitrososphaerales	f__JACPRH01	g__JASMAB01	s__	yes	69.09	1.94	1245466	3935	0.312	KB1_2015Aug29_197	3300031949	PRJNA539636
