# Supplementary material for: Floodplain nitrifiers harbor the genetic potential for utilizing a wide range of organic nitrogen compounds
Source: mSystems. 2025 Oct 13;10(11):e00829-25. doi: 10.1128/msystems.00829-25 (PMC12625717; doi:10.1128/msystems.00829-25)
Supplement: Table S2 — Metagenome accession numbers for floodplain sediment samples assembled and binned. [file msystems.00829-25-s0003.csv]

Table S2: Metagenome accessions and metadata
Metagenome.sample.name.JGI	Sample.standardized	IMG.Genome.ID	NCBI.Bioproject.Accession	NCBI.Biosample.Accession	Sample.Collection.Date	Award.DOI	Funding.Program	IMG.Release.Pipeline.Version	Sequencing.Method
Sediment microbial communities from uranium-contaminated floodplain near Riverton, Wyoming, United States - RVT2_Jul25_35_f	Pit2_2017Jul25_35_f	3300037760	PRJNA654213	SAMN15741580	7/25/17	10.46936/fics.proj.2018.50365/60006397	CSP-EMSL	IMG Annotation Pipeline v.5.0.12	Illumina NovaSeq S4
Sediment microbial communities from uranium-contaminated floodplain near Riverton, Wyoming, United States - RVT2_Jul25_5_f	Pit2_2017Jul25_5_f	3300042192	PRJNA712342	SAMN18259529	7/25/17	10.46936/fics.proj.2018.50365/60006397	CSP-EMSL	IMG Annotation Pipeline v.5.0.20	Illumina NovaSeq S4
Sediment microbial communities from uranium-contaminated floodplain near Riverton, Wyoming, United States - RVT2_Jul25_55_v	Pit2_2017Jul25_55_v	3300037697	PRJNA654214	SAMN15739649	7/25/17	10.46936/fics.proj.2018.50365/60006397	CSP-EMSL	IMG Annotation Pipeline v.5.0.11	Illumina NovaSeq S4
Sediment microbial communities from uranium-contaminated floodplain near Riverton, Wyoming, United States - RVT2_Jul25_67_v	Pit2_2017Jul25_67_v	3300037756	PRJNA654215	SAMN15741232	7/25/17	10.46936/fics.proj.2018.50365/60006397	CSP-EMSL	IMG Annotation Pipeline v.5.0.12	Illumina NovaSeq S4
Sediment microbial communities from uranium-contaminated floodplain near Riverton, Wyoming, United States - RVT2_Jul25_78_v	Pit2_2017Jul25_78_v	3300038406	PRJNA654216	SAMN15741043	7/25/17	10.46936/fics.proj.2018.50365/60006397	CSP-EMSL	IMG Annotation Pipeline v.5.0.14	Illumina NovaSeq S4
Sediment microbial communities from uranium-contaminated floodplain near Riverton, Wyoming, United States - RVT2_Sep_110_v	Pit2_2017Sep13_110_v	3300037515	PRJNA654165	SAMN15741228	9/13/17	10.46936/fics.proj.2018.50365/60006397	CSP-EMSL	IMG Annotation Pipeline v.5.0.11	Illumina NovaSeq S4
Sediment microbial communities from uranium-contaminated floodplain near Riverton, Wyoming, United States - RVT2_Sep_135_v	Pit2_2017Sep13_135_v	3300037483	PRJNA654116	SAMN15740541	9/13/17	10.46936/fics.proj.2018.50365/60006397	CSP-EMSL	IMG Annotation Pipeline v.5.0.11	Illumina NovaSeq S4
Sediment microbial communities from uranium-contaminated floodplain near Riverton, Wyoming, United States - RVT2_Sep_14_v	Pit2_2017Sep13_14_v	3300037439	PRJNA654222	SAMN15741227	9/13/17	10.46936/fics.proj.2018.50365/60006397	CSP-EMSL	IMG Annotation Pipeline v.5.0.10	Illumina NovaSeq S4
Sediment microbial communities from uranium-contaminated floodplain near Riverton, Wyoming, United States - RVT2_Sep_35_v	Pit2_2017Sep13_35_v	3300037797	PRJNA654223	SAMN15739862	9/13/17	10.46936/fics.proj.2018.50365/60006397	CSP-EMSL	IMG Annotation Pipeline v.5.0.12	Illumina NovaSeq S4
Sediment microbial communities from uranium-contaminated floodplain near Riverton, Wyoming, United States - RVT2_Sep_46_v	Pit2_2017Sep13_46_v	3300045410	PRJNA626616	SAMN14646075	9/13/17	10.46936/fics.proj.2018.50365/60006397	CSP-EMSL	IMG Annotation Pipeline v.5.0.23	Illumina NovaSeq S4
Sediment microbial communities from uranium-contaminated floodplain near Riverton, Wyoming, United States - RVT2_Sep_56_v	Pit2_2017Sep13_56_v	3300037706	PRJNA654224	SAMN15740714	9/13/17	10.46936/fics.proj.2018.50365/60006397	CSP-EMSL	IMG Annotation Pipeline v.5.0.11	Illumina NovaSeq S4
Sediment microbial communities from uranium-contaminated floodplain near Riverton, Wyoming, United States - RVT2_Sep_66_v	Pit2_2017Sep13_66_v	3300037440	PRJNA654225	SAMN15740729	9/13/17	10.46936/fics.proj.2018.50365/60006397	CSP-EMSL	IMG Annotation Pipeline v.5.0.10	Illumina NovaSeq S4
Sediment microbial communities from uranium-contaminated floodplain near Riverton, Wyoming, United States - RVT2_Sep_76_v	Pit2_2017Sep13_76_v	3300037478	PRJNA654226	SAMN15739652	9/13/17	10.46936/fics.proj.2018.50365/60006397	CSP-EMSL	IMG Annotation Pipeline v.5.0.11	Illumina NovaSeq S4
Sediment microbial communities from uranium-contaminated floodplain near Riverton, Wyoming, United States - RVTP2_051817_105_120_jgi	Pit2_2017May18_105_120	3300037755	PRJNA654206	SAMN15741237	5/18/17	10.46936/fics.proj.2018.50365/60006397	CSP-EMSL	IMG Annotation Pipeline v.5.0.12	Illumina NovaSeq S4
Sediment microbial communities from uranium-contaminated floodplain near Riverton, Wyoming, United States - RVTP2_051817_120_130_jgi	Pit2_2017May18_120_130	3300044698	PRJNA626616	SAMN14646098	5/18/17	10.46936/fics.proj.2018.50365/60006397	CSP-EMSL	IMG Annotation Pipeline v.5.0.23	Illumina NovaSeq S4
Sediment microbial communities from uranium-contaminated floodplain near Riverton, Wyoming, United States - RVTP2_051817_130_140_jgi	Pit2_2017May18_130_140	3300042191	PRJNA712340	SAMN18260159	5/18/17	10.46936/fics.proj.2018.50365/60006397	CSP-EMSL	IMG Annotation Pipeline v.5.0.20	Illumina NovaSeq S4
Sediment microbial communities from uranium-contaminated floodplain near Riverton, Wyoming, United States - RVTP2_051817_35_f	Pit2_2017May18_35_f	3300037457	PRJNA654192	SAMN15741044	5/18/17	10.46936/fics.proj.2018.50365/60006397	CSP-EMSL	IMG Annotation Pipeline v.5.0.10	Illumina NovaSeq S4
Sediment microbial communities from uranium-contaminated floodplain near Riverton, Wyoming, United States - RVTP2_051817_5_v	Pit2_2017May18_5_v	3300037742	PRJNA654191	SAMN15740468	5/18/17	10.46936/fics.proj.2018.50365/60006397	CSP-EMSL	IMG Annotation Pipeline v.5.0.12	Illumina NovaSeq S4
Sediment microbial communities from uranium-contaminated floodplain near Riverton, Wyoming, United States - RVTP2_051817_50_f	Pit2_2017May18_50_f	3300042194	PRJNA712338	SAMN18260158	5/18/17	10.46936/fics.proj.2018.50365/60006397	CSP-EMSL	IMG Annotation Pipeline v.5.0.20	Illumina NovaSeq S4
Sediment microbial communities from uranium-contaminated floodplain near Riverton, Wyoming, United States - RVTP2_051817_60_f	Pit2_2017May18_60_f	3300042195	PRJNA712339	SAMN18259383	5/18/17	10.46936/fics.proj.2018.50365/60006397	CSP-EMSL	IMG Annotation Pipeline v.5.0.20	Illumina NovaSeq S4
Sediment microbial communities from uranium-contaminated floodplain near Riverton, Wyoming, United States - RVTP2_051817_70_f	Pit2_2017May18_70_f	3300037743	PRJNA654193	SAMN15741041	5/18/17	10.46936/fics.proj.2018.50365/60006397	CSP-EMSL	IMG Annotation Pipeline v.5.0.12	Illumina NovaSeq S4
Sediment microbial communities from uranium-contaminated floodplain near Riverton, Wyoming, United States - RVTP2_051817_80_90_jgi	Pit2_2017May18_80_90	3300037499	PRJNA654194	SAMN15740164	5/18/17	10.46936/fics.proj.2018.50365/60006397	CSP-EMSL	IMG Annotation Pipeline v.5.0.11	Illumina NovaSeq S4
Sediment microbial communities from uranium-contaminated floodplain near Riverton, Wyoming, United States - RVTP2_051817_90_100_jgi	Pit2_2017May18_90_100	3300037714	PRJNA654195	SAMN15739654	5/18/17	10.46936/fics.proj.2018.50365/60006397	CSP-EMSL	IMG Annotation Pipeline v.5.0.12	Illumina NovaSeq S4
Sediment microbial communities from uranium-contaminated floodplain near Riverton, Wyoming, United States - RVTP2_070717_105_125_jgi	Pit2_2017Jul07_105_125	3300037722	PRJNA654211	SAMN15741236	7/7/17	10.46936/fics.proj.2018.50365/60006397	CSP-EMSL	IMG Annotation Pipeline v.5.0.12	Illumina NovaSeq S4
Sediment microbial communities from uranium-contaminated floodplain near Riverton, Wyoming, United States - RVTP2_070717_125_145_jgi	Pit2_2017Jul07_125_145	3300037692	PRJNA654212	SAMN15739863	7/7/17	10.46936/fics.proj.2018.50365/60006397	CSP-EMSL	IMG Annotation Pipeline v.5.0.11	Illumina NovaSeq S4
Sediment microbial communities from uranium-contaminated floodplain near Riverton, Wyoming, United States - RVTP2_070717_145_160_jgi	Pit2_2017Jul07_145_160	3300042196	PRJNA712341	SAMN18258192	7/7/17	10.46936/fics.proj.2018.50365/60006397	CSP-EMSL	IMG Annotation Pipeline v.5.0.20	Illumina NovaSeq S4
Sediment microbial communities from uranium-contaminated floodplain near Riverton, Wyoming, United States - RVTP2_070717_48_v	Pit2_2017Jul07_48_v	3300037873	PRJNA654208	SAMN15740467	7/7/17	10.46936/fics.proj.2018.50365/60006397	CSP-EMSL	IMG Annotation Pipeline v.5.0.13	Illumina NovaSeq S4
Sediment microbial communities from uranium-contaminated floodplain near Riverton, Wyoming, United States - RVTP2_070717_5_v	Pit2_2017Jul07_5_v	3300037721	PRJNA654207	SAMN15740532	7/7/17	10.46936/fics.proj.2018.50365/60006397	CSP-EMSL	IMG Annotation Pipeline v.5.0.12	Illumina NovaSeq S4
Sediment microbial communities from uranium-contaminated floodplain near Riverton, Wyoming, United States - RVTP2_070717_65_v	Pit2_2017Jul07_65_v	3300037752	PRJNA654209	SAMN15741602	7/7/17	10.46936/fics.proj.2018.50365/60006397	CSP-EMSL	IMG Annotation Pipeline v.5.0.12	Illumina NovaSeq S4
Sediment microbial communities from uranium-contaminated floodplain near Riverton, Wyoming, United States - RVTP2_070717_75_105_jgi	Pit2_2017Jul07_75_105	3300037751	PRJNA654210	SAMN15740715	7/7/17	10.46936/fics.proj.2018.50365/60006397	CSP-EMSL	IMG Annotation Pipeline v.5.0.12	Illumina NovaSeq S4
Sediment microbial communities from uranium-contaminated floodplain near Riverton, Wyoming, United States - RVTP2_072517_103_113_jgi	Pit2_2017Jul25_103_113	3300037522	PRJNA654219	SAMN15741925	7/25/17	10.46936/fics.proj.2018.50365/60006397	CSP-EMSL	IMG Annotation Pipeline v.5.0.11	Illumina NovaSeq S4
Sediment microbial communities from uranium-contaminated floodplain near Riverton, Wyoming, United States - RVTP2_072517_113_120_jgi	Pit2_2017Jul25_113_120	3300037704	PRJNA654220	SAMN15741595	7/25/17	10.46936/fics.proj.2018.50365/60006397	CSP-EMSL	IMG Annotation Pipeline v.5.0.11	Illumina NovaSeq S4
Sediment microbial communities from uranium-contaminated floodplain near Riverton, Wyoming, United States - RVTP2_072517_120_130_jgi	Pit2_2017Jul25_120_130	3300037705	PRJNA654221	SAMN15741596	7/25/17	10.46936/fics.proj.2018.50365/60006397	CSP-EMSL	IMG Annotation Pipeline v.5.0.11	Illumina NovaSeq S4
Sediment microbial communities from uranium-contaminated floodplain near Riverton, Wyoming, United States - RVTP2_072517_82_94_jgi	Pit2_2017Jul25_82_94	3300037761	PRJNA654217	SAMN15739877	7/25/17	10.46936/fics.proj.2018.50365/60006397	CSP-EMSL	IMG Annotation Pipeline v.5.0.12	Illumina NovaSeq S4
Sediment microbial communities from uranium-contaminated floodplain near Riverton, Wyoming, United States - RVTP2_072517_94_103_jgi	Pit2_2017Jul25_94_103	3300037762	PRJNA654218	SAMN15740525	7/25/17	10.46936/fics.proj.2018.50365/60006397	CSP-EMSL	IMG Annotation Pipeline v.5.0.12	Illumina NovaSeq S4
Sediment microbial communities from uranium-contaminated floodplain near Riverton, Wyoming, United States - RVTP2_091317_115_130	Pit2_2017Sep13_115_130	3300037470	PRJNA654166	SAMN15741924	9/13/17	10.46936/fics.proj.2018.50365/60006397	CSP-EMSL	IMG Annotation Pipeline v.5.0.11	Illumina NovaSeq S4
Sediment microbial communities from uranium-contaminated floodplain near Riverton, Wyoming, United States - RVTP2_091317_139_150	Pit2_2017Sep13_139_150	3300037424	PRJNA654117	SAMN15739566	9/13/17	10.46936/fics.proj.2018.50365/60006397	CSP-EMSL	IMG Annotation Pipeline v.5.0.10	Illumina NovaSeq S4
Sediment microbial communities from uranium-contaminated floodplain near Riverton, Wyoming, United States - RVTP2_091317_150_160	Pit2_2017Sep13_150_160	3300037484	PRJNA654118	SAMN15741033	9/13/17	10.46936/fics.proj.2018.50365/60006397	CSP-EMSL	IMG Annotation Pipeline v.5.0.11	Illumina NovaSeq S4
Sediment microbial communities from uranium-contaminated floodplain near Riverton, Wyoming, United States - RVTP2_091317_80_90	Pit2_2017Sep13_80_90	3300037482	PRJNA654163	SAMN15741936	9/13/17	10.46936/fics.proj.2018.50365/60006397	CSP-EMSL	IMG Annotation Pipeline v.5.0.11	Illumina NovaSeq S4
Sediment microbial communities from uranium-contaminated floodplain near Riverton, Wyoming, United States - RVTP2_091317_90_104	Pit2_2017Sep13_90_104	3300037518	PRJNA654164	SAMN15741235	9/13/17	10.46936/fics.proj.2018.50365/60006397	CSP-EMSL	IMG Annotation Pipeline v.5.0.11	Illumina NovaSeq S4
Soil microbial communities from uranium-contaminated site in the Upper Colorado River Basin region - RVT_PTT1_OCT19_75cm	PTT1_2019Oct23_75cm	3300054115			10/23/19	10.46936/10.25585/60001052	CSP	IMG Annotation Pipeline v.v5.0.25.aws	Illumina NovaSeq S4
Soil microbial communities from uranium-contaminated site in the Upper Colorado River Basin, Wyoming, United States - RVT_PTT1_AUG19_120cm	PTT1_2019Aug01_120cm	3300048612			8/1/19	10.46936/10.25585/60001052	CSP	IMG Annotation Pipeline v.5.0.25	Illumina NovaSeq S4
Soil microbial communities from uranium-contaminated site in the Upper Colorado River Basin, Wyoming, United States - RVT_PTT1_AUG19_150cm	PTT1_2019Aug01_150cm	3300048613			8/1/19	10.46936/10.25585/60001052	CSP	IMG Annotation Pipeline v.5.0.25	Illumina NovaSeq S4
Soil microbial communities from uranium-contaminated site in the Upper Colorado River Basin, Wyoming, United States - RVT_PTT1_AUG19_180cm	PTT1_2019Aug01_180cm	3300048614			8/1/19	10.46936/10.25585/60001052	CSP	IMG Annotation Pipeline v.5.0.25	Illumina NovaSeq S4
Soil microbial communities from uranium-contaminated site in the Upper Colorado River Basin, Wyoming, United States - RVT_PTT1_AUG19_60cm	PTT1_2019Aug01_60cm	3300048610			8/1/19	10.46936/10.25585/60001052	CSP	IMG Annotation Pipeline v.5.0.25	Illumina NovaSeq S4
Soil microbial communities from uranium-contaminated site in the Upper Colorado River Basin, Wyoming, United States - RVT_PTT1_AUG19_90cm	PTT1_2019Aug01_90cm	3300048611			8/1/19	10.46936/10.25585/60001052	CSP	IMG Annotation Pipeline v.5.0.25	Illumina NovaSeq S4
Soil microbial communities from uranium-contaminated site in the Upper Colorado River Basin, Wyoming, United States - RVT_PTT1_JUN19_120cm	PTT1_2019Jun04_120cm	3300053780			6/12/19	10.46936/10.25585/60001052	CSP	IMG Annotation Pipeline v.v5.0.25.aws	Illumina NovaSeq S4
Soil microbial communities from uranium-contaminated site in the Upper Colorado River Basin, Wyoming, United States - RVT_PTT1_JUN19_150cm	PTT1_2019Jun04_150cm	3300048608			6/12/19	10.46936/10.25585/60001052	CSP	IMG Annotation Pipeline v.5.0.25	Illumina NovaSeq S4
Soil microbial communities from uranium-contaminated site in the Upper Colorado River Basin, Wyoming, United States - RVT_PTT1_JUN19_180cm	PTT1_2019Jun04_180cm	3300048609			6/12/19	10.46936/10.25585/60001052	CSP	IMG Annotation Pipeline v.5.0.25	Illumina NovaSeq S4
Soil microbial communities from uranium-contaminated site in the Upper Colorado River Basin, Wyoming, United States - RVT_PTT1_JUN19_60cm	PTT1_2019Jun04_60cm	3300046705			6/12/19	10.46936/10.25585/60001052	CSP	IMG Annotation Pipeline v.5.0.23	Illumina NovaSeq S4
Soil microbial communities from uranium-contaminated site in the Upper Colorado River Basin, Wyoming, United States - RVT_PTT1_JUN19_90cm	PTT1_2019Jun04_90cm	3300053773			6/12/19	10.46936/10.25585/60001052	CSP	IMG Annotation Pipeline v.v5.0.25.aws	Illumina NovaSeq S4
Soil microbial communities from uranium-contaminated site in the Upper Colorado River Basin, Wyoming, United States - RVT_PTT1_OCT19_120cm	PTT1_2019Oct23_120cm	3300048616			10/23/19	10.46936/10.25585/60001052	CSP	IMG Annotation Pipeline v.5.0.25	Illumina NovaSeq S4
Soil microbial communities from uranium-contaminated site in the Upper Colorado River Basin, Wyoming, United States - RVT_PTT1_OCT19_150cm	PTT1_2019Oct23_150cm	3300048617			10/23/19	10.46936/10.25585/60001052	CSP	IMG Annotation Pipeline v.5.0.25	Illumina NovaSeq S4
Soil microbial communities from uranium-contaminated site in the Upper Colorado River Basin, Wyoming, United States - RVT_PTT1_OCT19_180cm	PTT1_2019Oct23_180cm	3300048618			10/23/19	10.46936/10.25585/60001052	CSP	IMG Annotation Pipeline v.5.0.25	Illumina NovaSeq S4
Soil microbial communities from uranium-contaminated site in the Upper Colorado River Basin, Wyoming, United States - RVT_PTT1_OCT19_90cm	PTT1_2019Oct23_90cm	3300048615			10/23/19	10.46936/10.25585/60001052	CSP	IMG Annotation Pipeline v.5.0.25	Illumina NovaSeq S4
Soil microbial communities from uranium-contaminated site in the Upper Colorado River Basin, Wyoming, United States - RVT100D185	KB1_2015Aug29_185	3300031965	PRJNA539171	SAMN11529709	8/29/15	10.46936/10.25585/60001052	CSP	IMG Annotation Pipeline v.4.16.5	Illumina NovaSeq
Soil microbial communities from uranium-contaminated site in the Upper Colorado River Basin, Wyoming, United States - RVT140D175	KB1_2015Aug29_175	3300033407	PRJNA572114	SAMN12811966	8/29/15	10.46936/10.25585/60001052	CSP	IMG Annotation Pipeline v.4.16.6	Illumina NovaSeq
Soil microbial communities from uranium-contaminated site in the Upper Colorado River Basin, Wyoming, United States - RVT142D155	KB1_2015Aug29_155	3300033417	PRJNA572113	SAMN12812037	8/29/15	10.46936/10.25585/60001052	CSP	IMG Annotation Pipeline v.4.16.6	Illumina NovaSeq
Soil microbial communities from uranium-contaminated site in the Upper Colorado River Basin, Wyoming, United States - RVT145D125 (version 2)	KB1_2015Aug29_125	3300030606	PRJNA518422	SAMN10863932	8/29/15	10.46936/10.25585/60001052	CSP	IMG Annotation Pipeline v.4.16.5	Illumina NovaSeq, Illumina HiSeq 2500-1TB
Soil microbial communities from uranium-contaminated site in the Upper Colorado River Basin, Wyoming, United States - RVT147D111 (version 2)	KB1_2015Aug29_111	3300030620	PRJNA518421	SAMN10863933	8/29/15	10.46936/10.25585/60001052	CSP	IMG Annotation Pipeline v.4.16.5	Illumina NovaSeq, Illumina HiSeq 2500-1TB
Soil microbial communities from uranium-contaminated site in the Upper Colorado River Basin, Wyoming, United States - RVT150D86 (Novaseq) (version 2)	KB1_2015Aug29_86	3300030619	PRJNA518424	SAMN10863931	8/29/15	10.46936/10.25585/60001052	CSP	IMG Annotation Pipeline v.4.16.5	Illumina HiSeq 2500-1TB, Illumina NovaSeq
Soil microbial communities from uranium-contaminated site in the Upper Colorado River Basin, Wyoming, United States - RVT152D67 (version 2)	KB1_2015Aug29_67	3300030006	PRJNA518423	SAMN10864349	8/29/15	10.46936/10.25585/60001052	CSP	IMG Annotation Pipeline v.4.16.5	Illumina NovaSeq, Illumina HiSeq 2500-1TB
Soil microbial communities from uranium-contaminated site in the Upper Colorado River Basin, Wyoming, United States - RVT153D57 (version 2)	KB1_2015Aug29_57	3300031228	PRJNA539635	SAMN11532279	8/29/15	10.46936/10.25585/60001052	CSP	IMG Annotation Pipeline v.4.16.5	Illumina NovaSeq, Illumina HiSeq 2500-1TB
Soil microbial communities from uranium-contaminated site in the Upper Colorado River Basin, Wyoming, United States - RVT155D38 (version 2)	KB1_2015Aug29_38	3300031229	PRJNA539634	SAMN11532199	8/29/15	10.46936/10.25585/60001052	CSP	IMG Annotation Pipeline v.4.16.5	Illumina NovaSeq, Illumina HiSeq 2500-1TB
Soil microbial communities from uranium-contaminated site in the Upper Colorado River Basin, Wyoming, United States - RVT160D0 (version 2)	KB1_2015Aug29_0	3300028578	PRJNA502402	SAMN10350919	8/29/15	10.46936/10.25585/60001052	CSP	IMG Annotation Pipeline v.4.16.4	Illumina NovaSeq, Illumina HiSeq 2500-1TB
Soil microbial communities from uranium-contaminated site in the Upper Colorado River Basin, Wyoming, United States - RVT92D227 (version 2)	KB1_2015Aug29_227	3300030613	PRJNA518425	SAMN10864350	8/29/15	10.46936/10.25585/60001052	CSP	IMG Annotation Pipeline v.4.16.5	Illumina NovaSeq, Illumina HiSeq 2500-1TB
Soil microbial communities from uranium-contaminated site in the Upper Colorado River Basin, Wyoming, United States - RVT95D214 (version 2)	KB1_2015Aug29_214	3300033489	PRJNA572115	SAMN12811695	8/29/15	10.46936/10.25585/60001052	CSP	IMG Annotation Pipeline v.4.16.6	Illumina NovaSeq, Illumina HiSeq 2500-1TB
Soil microbial communities from uranium-contaminated site in the Upper Colorado River Basin, Wyoming, United States - RVT98D197	KB1_2015Aug29_197	3300031949	PRJNA539636	SAMN11532678	8/29/15	10.46936/10.25585/60001052	CSP	IMG Annotation Pipeline v.4.16.5	Illumina NovaSeq
